# Supplementary material for: Stabilization of a bat-pitcher plant mutualism
Source: Sci Rep. 2017 Oct 13;7:13170. doi: 10.1038/s41598-017-13535-5 (PMC5640698; doi:10.1038/s41598-017-13535-5)
Supplement: Supplementary file 2 — Supplementary DOC File [file 41598_2017_13535_MOESM2_ESM.xlsx]

## Sheet: Abbreviations
Pi	Pitchers
Fl	Furled leaves
Nh	Nepenthes hemsleyana
Nb	Nepenthes bicalcarata
Na	Nepenthes ampullaria
Nr	Nepenthes rafflesiana
C	Control
Al	Alpinia ligulata
Bg	Boesenbergia grandis
Mm	Musa muluensis
Fl/Fl	Bat pairs with both individuals roosting in furled leaves
Fl/Pi	Bat pairs with individual 1 roosting in pitchers and individual 2 roosting in furled leaves
Pi/Fl	Bat pairs with individual 1 roosting in furled leaves and individual 2 roosting in pitchers
Pi/Pi	Bat pairs with both individuals roosting in pitchers

## Sheet: Behavioral Experiments
1st Experiment							2nd Experiment					3rd Experiment
Final roost selection							Final roost selection					Final roost selection
	Offered roost types							Offered roost types					Offered roost types
Roost choice in the wild	Nh	Nb	Na	Nr	C		Roost choice in the wild	Al	Bg	Mm		Roost choice in the wild	Nh	Nb	Na	C	Fl
Nh	9	5	0	2	0		Al	0	2	2		Pitchers	12	5	1	0	0
Nb	3	13	2	3	1		Bg	1	1	1		Furled leaves	5	1	2	1	29
							Mm	3	1	2
Number of approaches to potential roosts							Number of approaches to potential roosts					Number of approaches to potential roosts
Bats from Nh	Nh	Nb	Na	Nr	C		Bats from Al	Al	Bg	Mm		Bats from Fl	Nh	Nb	Na	C	Furled leaves
PopA_Kh30	1	2	1	0	0		PopH_Kh9	4	2	2		PopG Kh10	0	0	0	0	6
PopA_Kh32	0	1	0	0	0		PopH_Kh15	0	1	1		PopG Kh16	2	1	1	6	22
PopA_Kh36	1	0	0	0	0		PopH_Kh20	0	0	1		PopG Kh17	1	0	0	1	2
PopA_Kh37	1	0	0	0	0		PopH_Kh41	0	2	2		PopG Kh20	0	0	0	0	1
PopA_Kh38	1	0	0	0	0		PopH_Kh44	3	0	2		PopG Kh21	0	2	1	0	1
PopA_Kh39	1	0	0	0	0							PopG Kh3	0	0	0	0	6
PopA_Kh40	0	1	0	0	0							PopG Kh35	0	0	0	0	8
PopA_Kh41	1	1	1	0	0		Bats from Bg	Al	Bg	Mm		PopG Kh36	2	0	0	0	0
PopA_Kh42	2	0	0	0	2		PopH_Kh4	9	3	1		PopG Kh37	0	0	1	0	1
PopA_Kh43	0	2	2	1	1		PopH_Kh16	0	0	1		PopG Kh38	2	0	2	5	0
PopA_Kh45	1	2	0	0	0		PopH_Kh24	0	1	0		PopG Kh4	0	0	0	0	1
PopA_Kh46	0	0	0	1	2							PopG Kh43	0	0	0	1	12
PopA_Kh47	0	1	1	0	0							PopG Kh8	0	0	0	0	1
PopA_Kh48	0	1	0	0	0		Bats from Mm	Al	Bg	Mm		PopG Kh9	0	0	0	0	1
PopA_Kh49	4	0	0	0	0		PopG_Kh3	0	1	1		PopH Kh10	0	0	1	0	0
PopA_Kh51	3	0	0	0	1		PopG_Kh9	1	0	0		PopH Kh11	0	0	0	0	1
							PopG_kh10	2	0	0		PopH Kh15	0	0	0	0	1
							PopG_Kh17	1	0	0		PopH Kh16	0	0	0	0	1
Bats from Nb	Nh	Nb	Na	Nr	C		PopG_Kh21	0	1	1		PopH Kh20	0	0	0	0	1
PopB_Kh13	3	1	2	0	5		PopG_Kh35	0	0	1		PopH Kh23	1	0	0	0	7
PopB_Kh18	1	0	0	0	0							PopH Kh24	0	0	0	0	1
PopB_Kh19	0	1	0	0	0							PopH Kh29	0	2	2	0	0
PopB_Kh20	0	1	0	0	0							PopH Kh33	0	1	1	0	1
PopB_Kh24	0	1	0	0	0							PopH Kh35	0	0	1	0	0
PopD_Kh11	0	1	0	0	0							PopH Kh38	0	0	5	0	1
PopD_Kh12	1	0	0	1	3							PopH Kh4	0	0	0	0	1
PopD_Kh03	0	1	0	0	0							PoH Kh41	1	1	0	0	1
PopD_Kh05	0	1	0	0	0							PopH Kh42	0	0	0	0	1
PopD_Kh24	0	1	0	0	0							PopH Kh44	0	0	0	0	1
PopD_Kh23	0	0	0	1	0							PopH Kh51	0	0	0	0	1
PopD_Kh22	4	7	1	7	2							PopH Kh52	0	0	0	0	1
PopD_Kh21	0	0	0	1	0							PopH Kh55	0	0	0	0	1
PopD_Kh20	0	2	0	1	0							PopH Kh57	0	0	4	0	0
PopD_Kh19	0	1	2	0	0							PopH Kh60	2	1	1	0	1
PopD_Kh18	0	1	0	0	0							PopH Kh65	0	0	0	0	1
PopD_Kh17	8	3	3	0	1							PopH Kh67	0	0	0	0	1
PopE_Kh23	2	2	0	1	1							PopH Kh71	4	0	0	2	3
PopE_Kh21	0	0	3	0	1							PopH Kh74	4	2	1	0	0
PopE_Kh20	0	0	1	7	0							PopH Kh77	1	0	2	7	20
PopE_Kh19	0	1	0	0	0							PopH Kh78	0	0	0	0	3
PopE_Kh18	4	0	2	1	0							PopH Kh79	0	0	0	0	2
PopE_Kh17	0	0	1	0	0							PopH Kh80	0	0	0	1	0
PopE_Kh14	0	1	0	0	1							PopH Kh9	3	0	0	0	1
PopE_Kh15	0	1	0	0	0							PopJ Kh1	1	1	0	6	0
												PopJ Kh2	1	1	0	1	5
												PopJ Kh3	0	0	1	1	2
												PopJ Kh4	0	0	0	0	3
												Bats from Pi	Nh	Nb	Na	C	Furled leaves
												PopA Kh37	1	0	0	0	0
												PopA Kh46	1	4	0	2	0
												PopA Kh61	5	4	1	3	1
												PopA Kh63	4	5	3	0	1
												PopA Kh64	0	1	0	1	0
												PopA Kh65	3	0	0	0	0
												PopA Kh69	8	3	3	0	3
												PopI Kh13	8	3	2	0	0
												PopI Kh14	3	0	0	0	0
												PopI Kh16	0	3	1	4	0
												PopI Kh17	8	3	0	0	4
												PopI Kh18	1	0	0	0	0
												PopI Kh19	5	2	0	0	2
												PopI Kh21	1	1	0	1	0
												PopI Kh25	0	1	0	0	0
												PopI Kh26	5	6	0	0	5
												PopI Kh28	1	4	2	0	0
												PopI Kh30	0	0	1	0	0
												PopI Kh31	1	0	3	2	0
												PopI Kh33	2	2	3	1	0
												PopI Kh35	7	1	2	1	0

## Sheet: Relatedness
Individual 1	Individual 2	Roost type	TrioML	Wang	LynchLi	LynchRd	Ritland	QuellerGt	DyadML
PopG002	PopG003	Fl/Fl	0	-0.02	-0.001	-0.04	-0.0173	-0.0216	0
PopG002	PopG004	Fl/Fl	0.0239	-0.0261	-0.0242	-0.088	-0.0785	-0.0272	0.0252
PopG002	PopG006	Fl/Fl	0	-0.0453	-0.0941	-0.0849	-0.0911	-0.0897	0
PopG002	PopG007	Fl/Fl	0	0.06	0.1154	-0.0033	0.0379	0.1021	0
PopG002	PopG008	Fl/Fl	0	-0.0822	-0.1406	-0.133	-0.1403	-0.1748	0
PopG002	PopG009	Fl/Fl	0.0945	0.1554	0.2085	0.0469	0.0588	0.1957	0.1283
PopG002	PopG010	Fl/Fl	0.1096	0.1073	0.1387	0.0849	0.0426	0.1486	0.1152
PopG002	PopG011	Fl/Fl	0.03	-0.0765	-0.0941	-0.0594	-0.062	-0.0856	0.0311
PopG002	PopG012	Fl/Fl	0	-0.1237	-0.1406	-0.0775	-0.0543	-0.1486	0
PopG002	PopG013	Fl/Fl	0.3666	0.3432	0.3482	0.2625	0.2529	0.3798	0.3709
PopG002	PopG014	Fl/Fl	0.0477	0.1074	0.1154	0.0306	0.0289	0.108	0.0567
PopG002	PopG015	Fl/Fl	0	-0.073	-0.001	-0.079	-0.0168	0.0337	0
PopG002	PopG016	Fl/Fl	0	-0.2046	-0.1406	-0.1877	-0.1165	-0.1962	0
PopG002	PopG017	Fl/Fl	0	-0.1633	-0.1173	-0.0703	-0.066	-0.0639	0
PopG002	PopG018	Fl/Fl	0.0129	0.0744	0.0689	-0.0028	-0.0167	0.0507	0.0132
PopG002	PopG019	Fl/Fl	0	-0.0319	-0.001	-0.078	-0.059	-0.0493	0
PopG002	PopG020	Fl/Fl	0	0.0836	0.1154	-0.0436	-0.034	0.0753	0
PopG002	PopG021	Fl/Fl	0.0381	0.0725	0.1154	-0.0093	0.0097	0.0604	0.0384
PopG002	PopG022	Fl/Fl	0.4768	0.4564	0.4204	0.3206	0.1893	0.3967	0.5
PopG002	PopG023	Fl/Fl	0.1269	0.1823	0.1853	0.0998	0.0601	0.175	0.1483
PopG002	PopG024	Fl/Fl	0	0.0903	0.0456	-0.0224	-0.0329	0.0181	0
PopG002	PopG025	Fl/Fl	0.0577	-0.0156	-0.0475	-0.0374	-0.0583	-0.062	0.0705
PopG002	PopG026	Fl/Fl	0	-0.0549	-0.0242	-0.1147	-0.0521	-0.0094	0
PopG002	PopG027	Fl/Fl	0	-0.102	-0.0311	-0.0697	-0.0611	-0.0171	0
PopG002	PopG030	Fl/Fl	0.0999	0.17	0.1154	0.0719	0.0362	0.082	0.1378
PopG002	PopG031	Fl/Fl	0.1191	-0.0167	0.0223	-0.0253	0.01	-0.0258	0.1268
PopG002	PopG035	Fl/Fl	0	-0.0668	-0.0475	-0.0488	-0.0272	-0.0403	0
PopG002	PopG036	Fl/Fl	0	-0.0785	-0.0708	-0.078	-0.0594	-0.0629	0
PopG002	PopG037	Fl/Fl	0	-0.1604	-0.1639	-0.0493	-0.0122	-0.1192	0
PopG002	PopG038	Fl/Fl	0	-0.1822	-0.1639	-0.1334	-0.1003	-0.198	0
PopG002	PopG039	Fl/Fl	0	0.0627	0.1154	-0.0185	0.027	0.0952	0
PopG002	PopG040	Fl/Fl	0.0746	0.1011	0.0456	-0.0231	-0.0416	-0.0377	0.0847
PopG002	PopG041	Fl/Fl	0.1781	0.2258	0.2551	0.3945	0.1877	0.2327	0.1647
PopG002	PopG043	Fl/Fl	0	-0.0124	-0.001	-0.0309	-0.0172	-0.0251	0
PopG003	PopG004	Fl/Fl	0.0958	0.0316	0.0689	-0.0143	0.0177	0.1499	0.0958
PopG003	PopG006	Fl/Fl	0.0265	0.0239	-0.0242	0.0203	-0.0029	-0.0322	0.0313
PopG003	PopG007	Fl/Fl	0	-0.2209	-0.2105	-0.1319	-0.1558	-0.2556	0
PopG003	PopG008	Fl/Fl	0	-0.1003	-0.1639	-0.0938	-0.139	-0.163	0
PopG003	PopG009	Fl/Fl	0.0226	0.0648	0.0922	0.0178	0.0031	0.0589	0.0328
PopG003	PopG010	Fl/Fl	0.014	-0.146	-0.1173	-0.0622	-0.0392	-0.1098	0.0143
PopG003	PopG011	Fl/Fl	0.0584	0.1149	0.1154	0.0202	0.049	0.1344	0.0848
PopG003	PopG012	Fl/Fl	0	0.0235	-0.0242	-0.0133	-0.018	-0.0146	0
PopG003	PopG013	Fl/Fl	0.0872	0.1374	0.1387	0.0322	0.0546	0.1516	0.0872
PopG003	PopG014	Fl/Fl	0.027	0.0776	0.0922	-0.0301	-0.021	0.083	0.027
PopG003	PopG015	Fl/Fl	0	-0.0869	-0.0475	-0.0782	-0.0583	-0.0779	0
PopG003	PopG016	Fl/Fl	0	-0.031	-0.0475	-0.0917	-0.087	-0.1404	0
PopG003	PopG017	Fl/Fl	0	-0.1012	-0.1406	-0.0604	-0.1254	-0.0901	0
PopG003	PopG018	Fl/Fl	0	-0.0776	-0.0941	-0.0982	-0.0754	-0.1008	0
PopG003	PopG019	Fl/Fl	0	-0.0874	-0.0708	-0.0776	-0.0813	-0.1146	0
PopG003	PopG020	Fl/Fl	0	-0.0597	-0.0941	-0.0836	-0.1098	-0.1127	0
PopG003	PopG021	Fl/Fl	0	0.0583	0.0922	-0.0391	-0.0299	0.034	0
PopG003	PopG022	Fl/Fl	0	-0.0153	-0.0584	-0.0443	-0.066	-0.0853	0
PopG003	PopG023	Fl/Fl	0	0.0023	-0.001	-0.025	-0.0396	-0.0156	0
PopG003	PopG024	Fl/Fl	0.0372	0.0509	0.0922	0.0255	0.0829	0.0795	0.0443
PopG003	PopG025	Fl/Fl	0.0129	-0.012	0.0223	-0.0043	0.0208	-0.0053	0.0133
PopG003	PopG026	Fl/Fl	0	-0.1643	-0.1639	-0.1326	-0.1082	-0.1532	0
PopG003	PopG027	Fl/Fl	0	-0.1505	-0.1568	-0.1149	-0.1242	-0.1753	0
PopG003	PopG030	Fl/Fl	0	-0.0158	-0.0242	-0.0384	-0.0542	-0.033	0
PopG003	PopG031	Fl/Fl	0	-0.0458	-0.0475	-0.0286	0.0139	-0.0501	0
PopG003	PopG035	Fl/Fl	0.0517	0.0219	0.0223	0.0287	0.0098	0.0607	0.0517
PopG003	PopG036	Fl/Fl	0.0489	-0.0623	-0.0941	0.0377	0.0894	-0.0487	0.0571
PopG003	PopG037	Fl/Fl	0.0043	0.0039	-0.0242	0.0019	0.0209	-0.0242	0.0046
PopG003	PopG038	Fl/Fl	0	-0.0682	-0.0475	-0.0081	-0.0013	-0.0594	0
PopG003	PopG039	Fl/Fl	0.0435	0.0796	0.1154	0.0119	0.0153	0.115	0.0435
PopG003	PopG040	Fl/Fl	0.1067	0.1692	0.1853	0.0535	0.082	0.1563	0.1423
PopG003	PopG041	Fl/Fl	0	-0.0017	0.0689	-0.0593	-0.0259	0.0372	0
PopG003	PopG043	Fl/Fl	0.0379	0.0172	-0.0242	0.019	-0.0167	-0.0514	0.0397
PopG004	PopG006	Fl/Fl	0	0.0279	-0.0242	-0.064	-0.0712	-0.0371	0
PopG004	PopG007	Fl/Fl	0.1953	0.2161	0.1853	0.1475	0.1609	0.1444	0.2288
PopG004	PopG008	Fl/Fl	0.147	0.0201	0.0223	0.1259	0.0655	0.0732	0.1465
PopG004	PopG009	Fl/Fl	0.0991	0.0255	0.0922	0.0094	0.0247	0.1216	0.1231
PopG004	PopG010	Fl/Fl	0	-0.1692	-0.1406	-0.0644	-0.0293	-0.1091	0
PopG004	PopG011	Fl/Fl	0	0.0282	0.0223	-0.0433	-0.0449	0.0414	0
PopG004	PopG012	Fl/Fl	0.0087	-0.0619	-0.0475	0.0028	0.0778	-0.0204	0.0091
PopG004	PopG013	Fl/Fl	0	-0.0931	-0.1173	-0.1223	-0.1066	-0.1026	0
PopG004	PopG014	Fl/Fl	0.1024	0.1935	0.1853	0.0444	0.0189	0.196	0.1286
PopG004	PopG015	Fl/Fl	0	-0.0427	-0.0242	-0.0755	-0.0706	-0.0394	0
PopG004	PopG016	Fl/Fl	0.0087	-0.0478	-0.0242	-0.0325	0.0479	-0.0968	0.0091
PopG004	PopG017	Fl/Fl	0	-0.2711	-0.3036	-0.1442	-0.1788	-0.2411	0
PopG004	PopG018	Fl/Fl	0	0.011	-0.0242	-0.0568	-0.041	0.0173	0
PopG004	PopG019	Fl/Fl	0.0262	-0.1589	-0.1639	-0.1031	-0.1067	-0.1135	0.03
PopG004	PopG020	Fl/Fl	0.0899	0.0899	0.0223	0.0304	0.0141	-0.0351	0.1054
PopG004	PopG021	Fl/Fl	0.1984	0.3212	0.2551	0.086	0.0367	0.1935	0.2689
PopG004	PopG022	Fl/Fl	0	-0.1312	-0.134	-0.1283	-0.1214	-0.134	0
PopG004	PopG023	Fl/Fl	0	-0.0874	-0.0708	-0.1002	-0.085	-0.0609	0
PopG004	PopG024	Fl/Fl	0.0404	-0.0793	-0.0475	-0.091	-0.0595	-0.0149	0.0521
PopG004	PopG025	Fl/Fl	0.0646	-0.081	-0.0475	-0.0543	-0.0587	-0.012	0.0668
PopG004	PopG026	Fl/Fl	0	-0.0153	-0.0475	-0.0655	-0.0674	-0.0754	0
PopG004	PopG027	Fl/Fl	0	-0.0848	-0.1317	-0.084	-0.1087	-0.1245	0
PopG004	PopG030	Fl/Fl	0	-0.2007	-0.1872	-0.0478	-0.0044	-0.1625	0
PopG004	PopG031	Fl/Fl	0	-0.0517	-0.1872	-0.0862	-0.1423	-0.1986	0
PopG004	PopG035	Fl/Fl	0.0174	-0.0081	-0.001	0.0084	0.0837	0.0096	0.0176
PopG004	PopG036	Fl/Fl	0.0029	-0.0481	-0.0941	-0.0556	-0.0749	-0.0522	0.0029
PopG004	PopG037	Fl/Fl	0	0.0241	-0.0475	-0.0442	-0.0618	-0.0294	0
PopG004	PopG038	Fl/Fl	0	-0.1005	-0.1173	-0.0979	-0.1015	-0.1409	0
PopG004	PopG039	Fl/Fl	0	-0.0891	-0.001	-0.0773	-0.0416	0.0171	0
PopG004	PopG040	Fl/Fl	0.1364	0.067	0.0922	0.0818	0.0724	0.1372	0.1364
PopG004	PopG041	Fl/Fl	0.1179	0.1919	0.2085	0.0669	0.0342	0.1893	0.1452
PopG004	PopG043	Fl/Fl	0.1125	0.0733	0.0689	0.126	0.1018	0.0624	0.1319
PopG006	PopG007	Fl/Fl	0.0353	0.0525	0.0689	0.0378	0.0296	0.052	0.0502
PopG006	PopG008	Fl/Fl	0.0223	-0.0105	-0.0242	-0.0504	-0.0352	-0.0228	0.0226
PopG006	PopG009	Fl/Fl	0	-0.1794	-0.2105	-0.1396	-0.1441	-0.237	0
PopG006	PopG010	Fl/Fl	0.0153	-0.0049	-0.0242	-0.0162	0.0009	-0.0158	0.0183
PopG006	PopG011	Fl/Fl	0.0154	0.0177	-0.0242	0.0065	-0.0126	-0.0151	0.02
PopG006	PopG012	Fl/Fl	0	-0.1356	-0.1872	-0.0668	-0.0798	-0.1597	0
PopG006	PopG013	Fl/Fl	0	0.0054	-0.0242	-0.0865	-0.0753	-0.0024	0
PopG006	PopG014	Fl/Fl	0.5	0.4138	0.3715	0.3313	0.263	0.3688	0.5
PopG006	PopG015	Fl/Fl	0.1401	0.1959	0.2318	0.0605	0.0708	0.236	0.1523
PopG006	PopG016	Fl/Fl	0.0756	0.1291	0.162	0.0481	0.0428	0.1367	0.094
PopG006	PopG017	Fl/Fl	0.2464	0.222	0.2085	0.1732	0.2307	0.2839	0.2653
PopG006	PopG018	Fl/Fl	0	-0.002	-0.0941	-0.0862	-0.1074	-0.0839	0
PopG006	PopG019	Fl/Fl	0	-0.0943	-0.1639	-0.0994	-0.1338	-0.177	0
PopG006	PopG020	Fl/Fl	0.1217	-0.0642	-0.001	0.0688	0.2207	0.0662	0.1216
PopG006	PopG021	Fl/Fl	0	0.0379	-0.0475	-0.0617	-0.0847	-0.1309	0
PopG006	PopG022	Fl/Fl	0	-0.1174	-0.0836	-0.0868	-0.0704	-0.0716	0
PopG006	PopG023	Fl/Fl	0	-0.1954	-0.1872	-0.1122	-0.1078	-0.1667	0
PopG006	PopG024	Fl/Fl	0	-0.1177	-0.1639	-0.13	-0.077	-0.1647	0
PopG006	PopG025	Fl/Fl	0.0768	0.0733	0.0456	0.0869	0.0779	0.0512	0.1207
PopG006	PopG026	Fl/Fl	0.2241	0.2035	0.2551	0.1349	0.1318	0.2945	0.2219
PopG006	PopG027	Fl/Fl	0.0691	-0.1042	-0.0814	-0.0649	-0.047	0.0143	0.0724
PopG006	PopG030	Fl/Fl	0	-0.2528	-0.257	-0.1327	-0.1557	-0.2371	0
PopG006	PopG031	Fl/Fl	0.0651	-0.1078	-0.1406	-0.0878	-0.0964	-0.112	0.0734
PopG006	PopG035	Fl/Fl	0.0622	-0.126	-0.0708	-0.0503	-0.0338	-0.0089	0.0622
PopG006	PopG036	Fl/Fl	0	0.0011	-0.0242	-0.0212	0.0003	0.0063	0
PopG006	PopG037	Fl/Fl	0.0068	0.0407	-0.0242	0.0033	-0.0079	-0.009	0.0071
PopG006	PopG038	Fl/Fl	0.1134	0.1067	0.1154	0.0724	0.0675	0.1655	0.0975
PopG006	PopG039	Fl/Fl	0	0.0148	-0.0242	-0.0371	-0.0524	-0.045	0
PopG006	PopG040	Fl/Fl	0	-0.0994	-0.1173	-0.1075	-0.0951	-0.136	0
PopG006	PopG041	Fl/Fl	0.021	0.0154	0.0223	-0.0357	-0.0313	0.0093	0.021
PopG006	PopG043	Fl/Fl	0	-0.0231	-0.0708	-0.0415	-0.0649	-0.0768	0
PopG007	PopG008	Fl/Fl	0	-0.1099	-0.0941	-0.0835	-0.0892	-0.1162	0
PopG007	PopG009	Fl/Fl	0.0192	0.0997	0.1387	0.0078	0.0403	0.1325	0.0447
PopG007	PopG010	Fl/Fl	0	-0.0423	-0.0242	-0.0504	-0.0536	-0.0671	0
PopG007	PopG011	Fl/Fl	0	-0.0148	-0.0941	-0.0306	-0.0806	-0.1475	0
PopG007	PopG012	Fl/Fl	0.0549	-0.1387	-0.1406	-0.066	-0.0792	-0.0916	0.0593
PopG007	PopG013	Fl/Fl	0	-0.0614	-0.0475	-0.0932	-0.0736	-0.0576	0
PopG007	PopG014	Fl/Fl	0	0.0121	0.0223	-0.049	-0.0497	-0.0517	0
PopG007	PopG015	Fl/Fl	0.1307	0.2009	0.2551	0.0576	0.0642	0.2563	0.1498
PopG007	PopG016	Fl/Fl	0.1193	0.1995	0.2551	0.0812	0.0625	0.202	0.1558
PopG007	PopG017	Fl/Fl	0	-0.0935	-0.0242	-0.0346	-0.0245	-0.0086	0
PopG007	PopG018	Fl/Fl	0	-0.1789	-0.1406	-0.135	-0.1006	-0.1774	0
PopG007	PopG019	Fl/Fl	0	-0.081	-0.001	-0.0248	-0.0192	-0.0332	0
PopG007	PopG020	Fl/Fl	0.1326	0.2507	0.3017	0.0498	0.0588	0.2483	0.1694
PopG007	PopG021	Fl/Fl	0.1854	0.2979	0.3017	0.0645	0.0653	0.2527	0.2273
PopG007	PopG022	Fl/Fl	0	-0.1072	-0.008	-0.0483	-0.0153	-0.0405	0
PopG007	PopG023	Fl/Fl	0.0298	-0.1151	-0.0941	-0.0861	-0.1025	-0.1363	0.031
PopG007	PopG024	Fl/Fl	0	-0.1715	-0.1872	-0.1552	-0.1249	-0.2592	0
PopG007	PopG025	Fl/Fl	0	-0.231	-0.2105	-0.0693	-0.0677	-0.2458	0
PopG007	PopG026	Fl/Fl	0.068	0.1193	0.162	0.0387	0.0493	0.159	0.0935
PopG007	PopG027	Fl/Fl	0.115	0.0988	0.1701	0.0153	0.0342	0.1997	0.1164
PopG007	PopG030	Fl/Fl	0.0525	-0.1202	-0.1173	-0.0303	0.0001	-0.16	0.0552
PopG007	PopG031	Fl/Fl	0.0839	0.0979	0.0922	0.0591	0.0463	0.0645	0.0946
PopG007	PopG035	Fl/Fl	0	-0.1238	-0.0941	-0.0626	-0.0608	-0.1051	0
PopG007	PopG036	Fl/Fl	0.0537	0.0661	0.0223	0.0444	0.0193	-0.0077	0.083
PopG007	PopG037	Fl/Fl	0	-0.0801	-0.0708	-0.0589	-0.0409	-0.0228	0
PopG007	PopG038	Fl/Fl	0.0384	0.1205	0.0922	0.0115	-0.0092	0.0654	0.0393
PopG007	PopG039	Fl/Fl	0	0.0388	0.0456	-0.0487	-0.0366	-0.0166	0
PopG007	PopG040	Fl/Fl	0	-0.1708	-0.1639	-0.1093	-0.1135	-0.2325	0
PopG007	PopG041	Fl/Fl	0.185	0.2584	0.3482	0.0925	0.0899	0.2875	0.2158
PopG007	PopG043	Fl/Fl	0	-0.0223	-0.0242	-0.0314	-0.0397	-0.0489	0
PopG008	PopG009	Fl/Fl	0.0166	-0.0526	-0.1173	-0.0607	-0.0908	-0.1239	0.017
PopG008	PopG010	Fl/Fl	0	-0.2841	-0.2803	-0.1463	-0.1367	-0.249	0
PopG008	PopG011	Fl/Fl	0	-0.0928	-0.1406	-0.0115	-0.0441	-0.1393	0
PopG008	PopG012	Fl/Fl	0.0792	0.0272	-0.0475	0.1261	0.0782	-0.0065	0.1165
PopG008	PopG013	Fl/Fl	0.0385	-0.0147	-0.0941	-0.0484	-0.0835	-0.1306	0.0407
PopG008	PopG014	Fl/Fl	0.0944	0.1253	0.1154	0.0493	0.0495	0.0871	0.1061
PopG008	PopG015	Fl/Fl	0	-0.0278	-0.0242	-0.0489	-0.0556	-0.0662	0
PopG008	PopG016	Fl/Fl	0	-0.0034	-0.001	-0.0186	-0.0199	-0.0421	0
PopG008	PopG017	Fl/Fl	0	-0.0551	-0.0708	-0.0207	0.0061	-0.04	0
PopG008	PopG018	Fl/Fl	0.0434	0.0457	0.0223	0.0291	0.0298	0.0327	0.0439
PopG008	PopG019	Fl/Fl	0.1037	-0.0044	-0.001	0.1112	0.1836	0.0119	0.1066
PopG008	PopG020	Fl/Fl	0.018	0.0678	0.0456	-0.0007	0.0246	0.0179	0.0185
PopG008	PopG021	Fl/Fl	0	-0.0443	-0.1406	-0.0789	-0.1302	-0.1774	0
PopG008	PopG022	Fl/Fl	0	-0.2303	-0.1844	-0.1427	-0.1263	-0.2088	0
PopG008	PopG023	Fl/Fl	0.0298	-0.0483	-0.0708	-0.0464	-0.0637	-0.0877	0.031
PopG008	PopG024	Fl/Fl	0	-0.1785	-0.2105	-0.1512	-0.1177	-0.208	0
PopG008	PopG025	Fl/Fl	0	-0.1346	-0.1173	-0.0741	-0.0644	-0.0772	0
PopG008	PopG026	Fl/Fl	0.1807	0.1036	0.1154	0.0765	0.0417	0.0888	0.1966
PopG008	PopG027	Fl/Fl	0.0542	-0.1403	-0.1065	-0.0617	-0.031	-0.0804	0.09
PopG008	PopG030	Fl/Fl	0	-0.1039	-0.1173	-0.0511	-0.0178	-0.1084	0
PopG008	PopG031	Fl/Fl	0	-0.1556	-0.2105	-0.1256	-0.1412	-0.1894	0
PopG008	PopG035	Fl/Fl	0.0281	-0.0218	-0.0708	-0.0299	-0.0603	-0.0563	0.0288
PopG008	PopG036	Fl/Fl	0.0389	-0.1934	-0.1639	-0.0862	-0.0237	-0.1161	0.039
PopG008	PopG037	Fl/Fl	0	-0.2026	-0.2105	-0.0573	-0.0493	-0.1718	0
PopG008	PopG038	Fl/Fl	0.1184	0.1062	0.0689	0.085	0.0943	0.0722	0.1262
PopG008	PopG039	Fl/Fl	0	-0.024	-0.0708	-0.0537	-0.0472	-0.0929	0
PopG008	PopG040	Fl/Fl	0.1186	0.0603	0.0689	0.0696	0.0967	0.1143	0.1284
PopG008	PopG041	Fl/Fl	0	-0.0938	-0.1173	-0.1101	-0.1188	-0.1647	0
PopG008	PopG043	Fl/Fl	0	-0.0308	-0.0242	-0.0033	-0.0098	-0.0012	0
PopG009	PopG010	Fl/Fl	0.1146	-0.0161	0.0689	-0.0205	-0.0225	0.0304	0.1153
PopG009	PopG011	Fl/Fl	0	-0.0783	-0.1173	-0.0811	-0.1074	-0.1533	0
PopG009	PopG012	Fl/Fl	0	-0.0705	-0.0242	-0.0352	-0.016	0.0095	0
PopG009	PopG013	Fl/Fl	0.0423	0.1541	0.1387	0.0182	0.0024	0.1219	0.0636
PopG009	PopG014	Fl/Fl	0	-0.1383	-0.0708	-0.0871	-0.0587	-0.1052	0
PopG009	PopG015	Fl/Fl	0	-0.1068	-0.0475	-0.0781	-0.0548	-0.046	0
PopG009	PopG016	Fl/Fl	0	-0.1511	-0.0941	-0.1337	-0.0996	-0.141	0
PopG009	PopG017	Fl/Fl	0	-0.1732	-0.1406	-0.0417	-0.0359	-0.1319	0
PopG009	PopG018	Fl/Fl	0.1063	0.1237	0.162	0.0606	0.0512	0.1615	0.1223
PopG009	PopG019	Fl/Fl	0.0863	-0.0002	-0.001	-0.0362	-0.0366	0.0627	0.1064
PopG009	PopG020	Fl/Fl	0.0051	0.0575	0.0922	-0.0289	-0.0468	0.0328	0.0366
PopG009	PopG021	Fl/Fl	0.0623	0.1625	0.2085	0.0219	0.0354	0.1379	0.1007
PopG009	PopG022	Fl/Fl	0.0292	0.0351	0.0676	-0.0057	-0.0234	0.0296	0.0386
PopG009	PopG023	Fl/Fl	0.1918	0.2149	0.2318	0.1153	0.0525	0.2	0.2375
PopG009	PopG024	Fl/Fl	0.2275	0.2789	0.2784	0.1723	0.111	0.2136	0.2374
PopG009	PopG025	Fl/Fl	0.1693	0.1751	0.1154	0.1181	0.0727	0.1318	0.1848
PopG009	PopG026	Fl/Fl	0	-0.1514	-0.1173	-0.1353	-0.0956	-0.1165	0
PopG009	PopG027	Fl/Fl	0.0139	0.0658	0.1198	0.0035	-0.0009	0.0616	0.0163
PopG009	PopG030	Fl/Fl	0.0145	-0.0548	-0.0708	-0.039	-0.0687	-0.0851	0.0178
PopG009	PopG031	Fl/Fl	0.0428	0.0561	-0.001	0.0051	-0.0409	-0.0236	0.0528
PopG009	PopG035	Fl/Fl	0	-0.1957	-0.1639	-0.1268	-0.1249	-0.1905	0
PopG009	PopG036	Fl/Fl	0.0841	0.1055	0.0689	0.0437	0.0162	0.015	0.101
PopG009	PopG037	Fl/Fl	0	-0.1022	-0.1406	-0.0602	-0.0662	-0.073	0
PopG009	PopG038	Fl/Fl	0	-0.2141	-0.2105	-0.1342	-0.1449	-0.2206	0
PopG009	PopG039	Fl/Fl	0.3021	0.3516	0.3948	0.1444	0.1569	0.3655	0.289
PopG009	PopG040	Fl/Fl	0	0.0447	-0.0242	-0.0202	-0.0671	-0.0741	0
PopG009	PopG041	Fl/Fl	0.0337	0.0933	0.1853	0.0037	0.0288	0.0969	0.0394
PopG009	PopG043	Fl/Fl	0.0416	-0.0183	-0.0708	-0.0206	-0.0762	-0.0986	0.0449
PopG010	PopG011	Fl/Fl	0	-0.0516	-0.0708	-0.0558	-0.0693	-0.0523	0
PopG010	PopG012	Fl/Fl	0	-0.2146	-0.257	-0.1229	-0.1631	-0.2229	0
PopG010	PopG013	Fl/Fl	0.0213	0.0319	0.0456	-0.0109	-0.0213	0.0355	0.0316
PopG010	PopG014	Fl/Fl	0	-0.1144	-0.0708	-0.0766	-0.0379	-0.0763	0
PopG010	PopG015	Fl/Fl	0	0.0027	0.0223	-0.0426	-0.0437	0.0211	0
PopG010	PopG016	Fl/Fl	0.0387	0.0474	0.0922	-0.0299	-0.0243	0.0455	0.0432
PopG010	PopG017	Fl/Fl	0	-0.1223	-0.0941	-0.0394	-0.0456	-0.0327	0
PopG010	PopG018	Fl/Fl	0	-0.0831	-0.0475	-0.1028	-0.0815	-0.0398	0
PopG010	PopG019	Fl/Fl	0.0356	-0.0542	0.0223	-0.054	-0.0576	0.017	0.0642
PopG010	PopG020	Fl/Fl	0	-0.1061	-0.0475	-0.0451	-0.0201	-0.0522	0
PopG010	PopG021	Fl/Fl	0	-0.0778	-0.0708	-0.0806	-0.1011	-0.121	0
PopG010	PopG022	Fl/Fl	0.4169	0.3885	0.3448	0.2402	0.1811	0.3305	0.4411
PopG010	PopG023	Fl/Fl	0.0958	0.0909	0.0922	0.0329	0.0145	0.0761	0.1441
PopG010	PopG024	Fl/Fl	0.0603	-0.0895	-0.001	-0.0424	0.043	0.0063	0.066
PopG010	PopG025	Fl/Fl	0	-0.1508	-0.1406	-0.0958	-0.0775	-0.1442	0
PopG010	PopG026	Fl/Fl	0.0334	-0.0678	-0.0475	-0.0687	-0.0631	-0.0548	0.0343
PopG010	PopG027	Fl/Fl	0.0498	0.0638	0.0444	0.0322	-0.0271	0.0482	0.0524
PopG010	PopG030	Fl/Fl	0	-0.0181	-0.0475	-0.0337	-0.0714	-0.0564	0
PopG010	PopG031	Fl/Fl	0.0911	0.0166	-0.001	0.0428	0.0445	0.0021	0.1073
PopG010	PopG035	Fl/Fl	0.0452	-0.0256	-0.0475	0.0141	-0.0145	-0.009	0.0491
PopG010	PopG036	Fl/Fl	0.0503	-0.0277	0.0456	0.0211	0.1449	0.0788	0.0529
PopG010	PopG037	Fl/Fl	0	-0.0865	-0.1406	-0.0539	-0.0834	-0.1213	0
PopG010	PopG038	Fl/Fl	0.0339	-0.002	-0.0475	-0.0517	-0.0858	-0.0792	0.0347
PopG010	PopG039	Fl/Fl	0	-0.0871	-0.0708	-0.1052	-0.1049	-0.0824	0
PopG010	PopG040	Fl/Fl	0	-0.2024	-0.1872	-0.1292	-0.1379	-0.2065	0
PopG010	PopG041	Fl/Fl	0	-0.066	-0.0475	-0.0905	-0.087	-0.0716	0
PopG010	PopG043	Fl/Fl	0.0397	-0.0559	-0.0242	-0.002	0.0139	-0.0335	0.0421
PopG011	PopG012	Fl/Fl	0.0024	-0.0719	-0.0941	-0.0382	-0.0394	-0.0762	0.0011
PopG011	PopG013	Fl/Fl	0.0098	0.1068	0.0223	0.0014	-0.0316	-0.0019	0.0155
PopG011	PopG014	Fl/Fl	0	-0.0132	-0.0242	-0.0669	-0.0629	-0.035	0
PopG011	PopG015	Fl/Fl	0	0.012	-0.001	-0.0435	-0.0519	-0.0174	0
PopG011	PopG016	Fl/Fl	0	-0.0273	-0.0242	-0.0736	-0.0633	-0.0754	0
PopG011	PopG017	Fl/Fl	0	-0.1729	-0.2105	-0.0753	-0.1251	-0.1474	0
PopG011	PopG018	Fl/Fl	0	-0.0276	-0.0242	-0.0738	-0.0374	-0.0001	0
PopG011	PopG019	Fl/Fl	0.0311	-0.0083	0.0223	-0.0226	0.0024	0.0189	0.0305
PopG011	PopG020	Fl/Fl	0	-0.0092	-0.1173	-0.0773	-0.1265	-0.1309	0
PopG011	PopG021	Fl/Fl	0.0825	0.2416	0.162	0.025	0.0195	0.0916	0.1027
PopG011	PopG022	Fl/Fl	0.0163	0.1009	0.0676	0.002	0.0059	0.0701	0.0203
PopG011	PopG023	Fl/Fl	0.0505	0.063	0.0689	-0.0038	0.0016	0.0804	0.0519
PopG011	PopG024	Fl/Fl	0.1088	0.1321	0.1154	0.1536	0.0824	0.1319	0.1343
PopG011	PopG025	Fl/Fl	0.08	0.0536	0.0689	0.1318	0.1511	0.0495	0.1299
PopG011	PopG026	Fl/Fl	0	-0.1946	-0.2105	-0.1467	-0.1301	-0.2064	0
PopG011	PopG027	Fl/Fl	0	-0.2046	-0.2323	-0.1162	-0.1261	-0.1858	0
PopG011	PopG030	Fl/Fl	0	0.0297	0.0223	-0.0238	-0.022	0.0272	0
PopG011	PopG031	Fl/Fl	0.1252	0.0486	0.0223	0.0108	0.0673	0.0772	0.121
PopG011	PopG035	Fl/Fl	0.0093	-0.1522	-0.1639	-0.1025	-0.105	-0.129	0.0095
PopG011	PopG036	Fl/Fl	0.0574	0.0206	-0.0475	0.0257	-0.0384	0.0065	0.0597
PopG011	PopG037	Fl/Fl	0.1077	0.1085	0.0223	0.0218	0.0205	-0.0082	0.1114
PopG011	PopG038	Fl/Fl	0	-0.0597	-0.0941	-0.0355	-0.0718	-0.1211	0
PopG011	PopG039	Fl/Fl	0	0.0118	-0.0242	-0.0549	-0.0718	-0.0427	0
PopG011	PopG040	Fl/Fl	0.0574	0.033	0.0456	0.0371	0.0196	0.0376	0.0858
PopG011	PopG041	Fl/Fl	0.0463	0.1321	0.1154	0.0161	0.023	0.0919	0.05
PopG011	PopG043	Fl/Fl	0.1146	0.1853	0.1853	0.0539	0.0766	0.1652	0.1633
PopG012	PopG013	Fl/Fl	0	-0.0989	-0.1173	-0.0639	-0.0527	-0.1054	0
PopG012	PopG014	Fl/Fl	0	-0.062	-0.0941	-0.0418	-0.0332	-0.1032	0
PopG012	PopG015	Fl/Fl	0	-0.2105	-0.2337	-0.1201	-0.1314	-0.2425	0
PopG012	PopG016	Fl/Fl	0.0406	0.0163	-0.001	0.031	0.0906	-0.0181	0.0425
PopG012	PopG017	Fl/Fl	0	-0.0832	-0.1872	-0.0072	-0.0372	-0.131	0
PopG012	PopG018	Fl/Fl	0.0195	-0.0386	-0.0941	-0.0689	-0.0735	-0.1034	0.02
PopG012	PopG019	Fl/Fl	0	-0.0679	-0.0708	-0.0386	-0.0331	-0.0417	0
PopG012	PopG020	Fl/Fl	0	-0.1558	-0.2337	-0.1088	-0.1585	-0.2298	0
PopG012	PopG021	Fl/Fl	0.0559	0.0425	-0.0242	-0.0192	-0.0435	-0.0215	0.0593
PopG012	PopG022	Fl/Fl	0	-0.1473	-0.2096	-0.1196	-0.1351	-0.2292	0
PopG012	PopG023	Fl/Fl	0	-0.0639	-0.0708	-0.0627	-0.0711	-0.0635	0
PopG012	PopG024	Fl/Fl	0	-0.0295	-0.0708	-0.0759	-0.0816	-0.0582	0
PopG012	PopG025	Fl/Fl	0.0321	-0.1368	-0.1639	-0.0767	-0.0946	-0.1315	0.034
PopG012	PopG026	Fl/Fl	0	-0.1202	-0.1406	-0.1049	-0.0834	-0.1522	0
PopG012	PopG027	Fl/Fl	0	-0.1713	-0.2071	-0.0898	-0.0939	-0.1779	0
PopG012	PopG030	Fl/Fl	0	-0.1789	-0.257	-0.0798	-0.1279	-0.2072	0
PopG012	PopG031	Fl/Fl	0.0039	-0.0203	-0.0941	0.001	0.0127	-0.0557	0.0039
PopG012	PopG035	Fl/Fl	0.2738	0.1726	0.1387	0.1892	0.2875	0.1262	0.2858
PopG012	PopG036	Fl/Fl	0.0029	-0.1446	-0.2337	-0.097	-0.1384	-0.1677	0.0032
PopG012	PopG037	Fl/Fl	0.058	-0.0413	-0.0475	-0.0111	-0.0099	0.0446	0.0596
PopG012	PopG038	Fl/Fl	0	-0.1238	-0.2105	-0.05	-0.1002	-0.1832	0
PopG012	PopG039	Fl/Fl	0.0477	0.0473	0.0456	0.0283	0.0321	0.0146	0.0551
PopG012	PopG040	Fl/Fl	0	-0.0651	-0.0941	-0.0605	-0.0702	-0.071	0
PopG012	PopG041	Fl/Fl	0.0552	-0.0367	-0.0708	-0.0684	-0.0633	-0.0973	0.0593
PopG012	PopG043	Fl/Fl	0.0406	-0.1346	-0.0941	-0.039	-0.0233	-0.0574	0.044
PopG013	PopG014	Fl/Fl	0.0498	0.081	0.1154	-0.0123	0.0251	0.1112	0.0498
PopG013	PopG015	Fl/Fl	0.0511	-0.0025	0.0689	-0.026	0.0414	0.1208	0.0625
PopG013	PopG016	Fl/Fl	0	-0.0452	-0.001	-0.0961	-0.0559	-0.0643	0
PopG013	PopG017	Fl/Fl	0	-0.2252	-0.1406	-0.1115	-0.1072	-0.0605	0
PopG013	PopG018	Fl/Fl	0.0337	0.0278	-0.0475	-0.0321	-0.0821	-0.0695	0.0345
PopG013	PopG019	Fl/Fl	0	-0.0261	-0.0475	-0.0905	-0.1065	-0.0847	0
PopG013	PopG020	Fl/Fl	0.0287	0.0847	0.1387	-0.0266	-0.0143	0.1184	0.0277
PopG013	PopG021	Fl/Fl	0	0.0937	0.0456	-0.0456	-0.0651	-0.0254	0
PopG013	PopG022	Fl/Fl	0.0798	0.1261	0.118	0.0636	0.0378	0.082	0.0826
PopG013	PopG023	Fl/Fl	0.0573	0.0706	0.1154	0.0836	0.1115	0.0955	0.0589
PopG013	PopG024	Fl/Fl	0	0.0008	-0.0475	-0.0756	-0.0836	-0.0636	0
PopG013	PopG025	Fl/Fl	0.0489	-0.0332	-0.0475	0.0702	0.0106	-0.0584	0.0518
PopG013	PopG026	Fl/Fl	0.0194	-0.1023	-0.0242	-0.1014	-0.0321	0.0325	0.0618
PopG013	PopG027	Fl/Fl	0	0.0073	0.0444	-0.044	-0.0419	0.0229	0
PopG013	PopG030	Fl/Fl	0.0312	0.003	-0.001	-0.0243	-0.0355	-0.0454	0.0319
PopG013	PopG031	Fl/Fl	0	-0.0936	-0.1173	-0.1055	-0.0992	-0.1362	0
PopG013	PopG035	Fl/Fl	0	-0.0722	-0.001	-0.0291	0.0071	0.0047	0
PopG013	PopG036	Fl/Fl	0.011	-0.0045	-0.0708	0.0092	-0.0569	-0.0595	0.0189
PopG013	PopG037	Fl/Fl	0.0692	0.0921	0.0456	0.0596	0.0718	0.0837	0.0846
PopG013	PopG038	Fl/Fl	0.0782	0.0529	0.1387	0.0538	0.094	0.1354	0.0898
PopG013	PopG039	Fl/Fl	0	0.0139	0.0223	-0.0518	-0.0292	0.0125	0
PopG013	PopG040	Fl/Fl	0.0326	0.084	0.0689	-0.0011	0.0108	0.0091	0.0326
PopG013	PopG041	Fl/Fl	0.0445	0.0675	0.0922	-0.027	-0.0298	0.0655	0.0455
PopG013	PopG043	Fl/Fl	0.0016	0.0515	0.0456	0.0011	0.0152	0.0192	0.0024
PopG014	PopG015	Fl/Fl	0.0872	0.0667	0.162	0.0062	0.0437	0.1411	0.1105
PopG014	PopG016	Fl/Fl	0.0218	0.1023	0.1154	0.0229	-0.0068	0.0334	0.0322
PopG014	PopG017	Fl/Fl	0.5	0.4191	0.3948	0.3845	0.3667	0.4092	0.5
PopG014	PopG018	Fl/Fl	0	-0.1943	-0.2337	-0.1907	-0.1596	-0.2418	0
PopG014	PopG019	Fl/Fl	0	-0.1745	-0.1639	-0.149	-0.1462	-0.2058	0
PopG014	PopG020	Fl/Fl	0	0.0076	-0.001	-0.0617	-0.0627	-0.0348	0
PopG014	PopG021	Fl/Fl	0.1751	0.3115	0.2551	0.0718	0.0342	0.1774	0.2232
PopG014	PopG022	Fl/Fl	0	-0.1416	-0.1088	-0.1045	-0.0865	-0.1431	0
PopG014	PopG023	Fl/Fl	0	-0.0927	-0.0708	-0.0929	-0.0755	-0.1082	0
PopG014	PopG024	Fl/Fl	0	-0.133	-0.1173	-0.1414	-0.0655	-0.1499	0
PopG014	PopG025	Fl/Fl	0	-0.0852	-0.0475	-0.0246	0.0135	-0.0965	0
PopG014	PopG026	Fl/Fl	0.1847	0.1484	0.162	0.0831	0.0629	0.1278	0.2024
PopG014	PopG027	Fl/Fl	0	-0.1916	-0.182	-0.1451	-0.1274	-0.1855	0
PopG014	PopG030	Fl/Fl	0.0257	-0.0054	-0.001	0.0307	0.0097	-0.0381	0.0338
PopG014	PopG031	Fl/Fl	0.0139	-0.1227	-0.1406	-0.1165	-0.1059	-0.1364	0.0201
PopG014	PopG035	Fl/Fl	0	-0.1472	-0.1173	-0.1331	-0.1023	-0.1186	0
PopG014	PopG036	Fl/Fl	0	-0.1362	-0.1639	-0.1147	-0.0838	-0.1383	0
PopG014	PopG037	Fl/Fl	0	-0.036	-0.0475	-0.073	-0.0516	-0.0713	0
PopG014	PopG038	Fl/Fl	0	-0.0149	0.0223	-0.0451	-0.0188	-0.021	0
PopG014	PopG039	Fl/Fl	0	-0.1343	-0.0941	-0.1167	-0.093	-0.1149	0
PopG014	PopG040	Fl/Fl	0.0277	0.0858	0.1154	0.0429	0.0401	0.0675	0.0616
PopG014	PopG041	Fl/Fl	0.2625	0.3467	0.3482	0.1932	0.0971	0.3112	0.2723
PopG014	PopG043	Fl/Fl	0	-0.0305	-0.0242	-0.0397	-0.0448	-0.057	0
PopG015	PopG016	Fl/Fl	0.4694	0.5193	0.5112	0.3033	0.1997	0.4807	0.4858
PopG015	PopG017	Fl/Fl	0	-0.0566	0.0223	-0.0376	-0.0228	0.0829	0
PopG015	PopG018	Fl/Fl	0	-0.1732	-0.1872	-0.1697	-0.1486	-0.2119	0
PopG015	PopG019	Fl/Fl	0.0662	0.0669	0.0922	0.1854	0.1328	0.0563	0.1251
PopG015	PopG020	Fl/Fl	0.1525	0.2459	0.2551	0.0643	0.0525	0.2269	0.1921
PopG015	PopG021	Fl/Fl	0	0.1419	0.1387	-0.0075	-0.0214	0.0476	0
PopG015	PopG022	Fl/Fl	0	-0.2043	-0.1088	-0.14	-0.0937	-0.127	0
PopG015	PopG023	Fl/Fl	0	-0.2774	-0.2337	-0.1667	-0.1491	-0.253	0
PopG015	PopG024	Fl/Fl	0	-0.1229	-0.1639	-0.1391	-0.1215	-0.2108	0
PopG015	PopG025	Fl/Fl	0	-0.1261	-0.1406	-0.0954	-0.0886	-0.1992	0
PopG015	PopG026	Fl/Fl	0.4424	0.4583	0.4646	0.3	0.2264	0.4501	0.452
PopG015	PopG027	Fl/Fl	0.2197	0.2975	0.2707	0.1171	0.088	0.2179	0.2678
PopG015	PopG030	Fl/Fl	0	-0.1984	-0.1639	-0.1137	-0.1315	-0.196	0
PopG015	PopG031	Fl/Fl	0.0919	0.0317	0.0456	-0.012	-0.0183	0.0393	0.1027
PopG015	PopG035	Fl/Fl	0	-0.0693	-0.0475	-0.0817	-0.0679	-0.0534	0
PopG015	PopG036	Fl/Fl	0	-0.1068	-0.1406	-0.0743	-0.0932	-0.1154	0
PopG015	PopG037	Fl/Fl	0	-0.0989	-0.0941	-0.0571	-0.026	-0.0518	0
PopG015	PopG038	Fl/Fl	0.5	0.3971	0.3715	0.1724	0.1568	0.3308	0.5
PopG015	PopG039	Fl/Fl	0.0478	0.0768	0.0922	-0.0175	-0.0186	0.0397	0.0497
PopG015	PopG040	Fl/Fl	0	-0.2121	-0.1639	-0.1249	-0.0956	-0.2265	0
PopG015	PopG041	Fl/Fl	0.0733	0.1836	0.2318	0.0402	0.024	0.1796	0.0946
PopG015	PopG043	Fl/Fl	0.0575	0.0021	0.0223	-0.0347	-0.0109	0.0452	0.0588
PopG016	PopG017	Fl/Fl	0	-0.0049	0.0223	-0.0459	-0.0481	0.0277	0
PopG016	PopG018	Fl/Fl	0	-0.0027	-0.0242	-0.0873	-0.0712	-0.1047	0
PopG016	PopG019	Fl/Fl	0	-0.0349	0.0456	-0.0718	-0.0385	0.0015	0
PopG016	PopG020	Fl/Fl	0.0794	0.1707	0.1853	0.0459	0.0266	0.1315	0.1124
PopG016	PopG021	Fl/Fl	0	0.0145	-0.001	-0.0894	-0.0842	-0.1083	0
PopG016	PopG022	Fl/Fl	0	-0.1741	-0.0836	-0.1482	-0.0862	-0.1429	0
PopG016	PopG023	Fl/Fl	0	-0.2192	-0.1872	-0.1895	-0.1439	-0.2741	0
PopG016	PopG024	Fl/Fl	0.0269	-0.0364	-0.0475	-0.1293	-0.0847	-0.1439	0.0277
PopG016	PopG025	Fl/Fl	0.0315	-0.1375	-0.1173	-0.124	-0.0871	-0.177	0.0323
PopG016	PopG026	Fl/Fl	0.473	0.3802	0.3715	0.2734	0.1512	0.2818	0.4412
PopG016	PopG027	Fl/Fl	0.1427	0.2307	0.1701	0.085	0.0239	0.0829	0.1955
PopG016	PopG030	Fl/Fl	0	-0.0477	-0.0475	-0.0639	-0.0744	-0.082	0
PopG016	PopG031	Fl/Fl	0.1234	0.0071	-0.0242	0.1347	0.0621	0.0245	0.1279
PopG016	PopG035	Fl/Fl	0.0088	-0.0605	-0.0475	-0.0471	0.0309	-0.1141	0.0091
PopG016	PopG036	Fl/Fl	0	0.0067	-0.0242	-0.0489	-0.0532	-0.0523	0
PopG016	PopG037	Fl/Fl	0	0.0131	0.0223	-0.0321	-0.0092	0.0133	0
PopG016	PopG038	Fl/Fl	0.3857	0.3991	0.3948	0.2197	0.1514	0.3621	0.393
PopG016	PopG039	Fl/Fl	0.0468	0.0536	0.0689	-0.0331	-0.0401	-0.0216	0.0469
PopG016	PopG040	Fl/Fl	0.0269	-0.1155	-0.0475	-0.0988	-0.0423	-0.1143	0.0276
PopG016	PopG041	Fl/Fl	0.0095	0.1161	0.1154	-0.0044	-0.0314	-0.0103	0.0117
PopG016	PopG043	Fl/Fl	0.0576	-0.0545	-0.0242	-0.0608	-0.0262	-0.013	0.0588
PopG017	PopG018	Fl/Fl	0	-0.2106	-0.257	-0.0996	-0.1098	-0.2154	0
PopG017	PopG019	Fl/Fl	0	-0.2687	-0.257	-0.1071	-0.1748	-0.2219	0
PopG017	PopG020	Fl/Fl	0.0638	-0.2133	-0.1406	-0.0868	-0.0883	-0.0325	0.065
PopG017	PopG021	Fl/Fl	0.0436	-0.0757	-0.0941	-0.0496	-0.0664	-0.0582	0.0436
PopG017	PopG022	Fl/Fl	0	-0.1474	-0.134	-0.0614	-0.0851	-0.0913	0
PopG017	PopG023	Fl/Fl	0	-0.1585	-0.1406	-0.0538	-0.055	-0.0973	0
PopG017	PopG024	Fl/Fl	0	-0.1879	-0.2105	-0.0841	-0.0489	-0.1741	0
PopG017	PopG025	Fl/Fl	0	-0.2263	-0.2105	-0.0677	-0.0463	-0.1647	0
PopG017	PopG026	Fl/Fl	0.0533	-0.0265	-0.001	-0.0172	0.0098	0.0752	0.0554
PopG017	PopG027	Fl/Fl	0.0718	-0.241	-0.182	-0.0918	-0.106	-0.0517	0.0723
PopG017	PopG030	Fl/Fl	0.0095	-0.1079	-0.0941	0.0069	-0.008	-0.0352	0.0095
PopG017	PopG031	Fl/Fl	0.0604	-0.1516	-0.1173	-0.0446	-0.0313	-0.0146	0.0614
PopG017	PopG035	Fl/Fl	0	-0.2214	-0.1639	-0.094	-0.1127	-0.0669	0
PopG017	PopG036	Fl/Fl	0	-0.1603	-0.1639	-0.0708	-0.055	-0.0871	0
PopG017	PopG037	Fl/Fl	0	-0.1479	-0.1639	-0.0592	-0.0794	-0.1029	0
PopG017	PopG038	Fl/Fl	0.0435	-0.055	-0.0941	-0.0093	-0.0333	-0.0202	0.0436
PopG017	PopG039	Fl/Fl	0.0064	-0.0744	-0.1173	0.0072	-0.0054	-0.1027	0.0091
PopG017	PopG040	Fl/Fl	0	-0.2528	-0.257	-0.1181	-0.1545	-0.2293	0
PopG017	PopG041	Fl/Fl	0.0632	-0.0363	-0.001	-0.0364	-0.016	0.0702	0.065
PopG017	PopG043	Fl/Fl	0.0152	-0.1057	-0.1173	-0.0307	-0.0508	-0.091	0.0156
PopG018	PopG019	Fl/Fl	0.4281	0.4546	0.418	0.2614	0.2037	0.4199	0.4387
PopG018	PopG020	Fl/Fl	0	0.0241	-0.001	-0.0439	-0.0173	-0.04	0
PopG018	PopG021	Fl/Fl	0	-0.0863	-0.0708	-0.1223	-0.0757	-0.1568	0
PopG018	PopG022	Fl/Fl	0	0.086	0.1432	-0.0186	0.0148	0.1321	0
PopG018	PopG023	Fl/Fl	0.0385	0.0742	0.1154	-0.0083	0.0051	0.0972	0.0395
PopG018	PopG024	Fl/Fl	0.4075	0.3861	0.3715	0.254	0.1501	0.3631	0.4161
PopG018	PopG025	Fl/Fl	0.2035	0.2656	0.2318	0.181	0.1288	0.2686	0.238
PopG018	PopG026	Fl/Fl	0.0411	0.0232	-0.001	-0.0407	-0.0549	-0.0431	0.0462
PopG018	PopG027	Fl/Fl	0.0928	-0.0461	0.0192	-0.0055	0.0291	0.0267	0.1083
PopG018	PopG030	Fl/Fl	0.013	-0.0916	-0.0708	-0.0785	-0.0265	-0.0869	0.0133
PopG018	PopG031	Fl/Fl	0	-0.0241	-0.0708	-0.0969	-0.064	-0.0965	0
PopG018	PopG035	Fl/Fl	0.1938	0.245	0.162	0.1267	0.0658	0.1307	0.2176
PopG018	PopG036	Fl/Fl	0.0249	0.0334	0.0689	-0.0157	0.0499	0.0599	0.0256
PopG018	PopG037	Fl/Fl	0.006	-0.1012	-0.1872	0.0198	-0.0167	-0.193	0.0082
PopG018	PopG038	Fl/Fl	0	-0.0858	-0.1406	-0.0727	-0.0543	-0.1917	0
PopG018	PopG039	Fl/Fl	0.2077	0.2583	0.2551	0.1268	0.1282	0.2286	0.2435
PopG018	PopG040	Fl/Fl	0.0448	0.0951	0.0922	0.0294	0.0524	0.054	0.0471
PopG018	PopG041	Fl/Fl	0	-0.1463	-0.0941	-0.1586	-0.0716	-0.1447	0
PopG018	PopG043	Fl/Fl	0.0504	0.0532	0.0223	0.0052	-0.0239	0.021	0.0504
PopG019	PopG020	Fl/Fl	0.0441	0.0215	0.0223	-0.0287	-0.0642	-0.0187	0.0669
PopG019	PopG021	Fl/Fl	0	-0.0867	-0.0475	-0.0881	-0.0953	-0.0843	0
PopG019	PopG022	Fl/Fl	0.0117	-0.0112	0.0928	-0.0296	0.0171	0.0572	0.0118
PopG019	PopG023	Fl/Fl	0.0931	0.01	0.0689	-0.0033	0.0104	0.0336	0.1069
PopG019	PopG024	Fl/Fl	0.0229	0.1339	0.0922	0.016	-0.0028	0.042	0.0493
PopG019	PopG025	Fl/Fl	0.106	0.058	0.0456	0.0339	0.036	0.0426	0.1
PopG019	PopG026	Fl/Fl	0.1086	-0.0122	-0.001	0.0168	-0.0108	0.0141	0.1154
PopG019	PopG027	Fl/Fl	0.0358	-0.0149	0.0444	0.0118	0.0441	0.0049	0.0484
PopG019	PopG030	Fl/Fl	0	-0.118	-0.0941	-0.0814	-0.1013	-0.1019	0
PopG019	PopG031	Fl/Fl	0.0625	0.1136	0.0922	0.0641	0.04	0.0698	0.1138
PopG019	PopG035	Fl/Fl	0.0519	0.0147	-0.0242	-0.0264	-0.0634	-0.0522	0.0546
PopG019	PopG036	Fl/Fl	0.0456	-0.0311	-0.0475	0.0011	-0.0244	-0.0359	0.0534
PopG019	PopG037	Fl/Fl	0.0467	-0.0765	-0.0475	-0.0309	-0.0166	-0.0132	0.0472
PopG019	PopG038	Fl/Fl	0	-0.181	-0.1872	-0.1199	-0.1417	-0.1998	0
PopG019	PopG039	Fl/Fl	0.0474	0.1043	0.0456	0.0298	-0.0328	-0.0065	0.0488
PopG019	PopG040	Fl/Fl	0	-0.0951	-0.0941	-0.0883	-0.0849	-0.1309	0
PopG019	PopG041	Fl/Fl	0	-0.1559	-0.0708	-0.1262	-0.0983	-0.1161	0
PopG019	PopG043	Fl/Fl	0	-0.0602	-0.0242	-0.0572	-0.0476	-0.0378	0
PopG020	PopG021	Fl/Fl	0.0654	0.2461	0.1853	0.0271	-0.0148	0.0917	0.088
PopG020	PopG022	Fl/Fl	0.0899	-0.0543	0.0172	-0.0667	-0.0306	0.0642	0.0964
PopG020	PopG023	Fl/Fl	0.0535	0.1011	0.1154	0.0086	-0.0162	0.1204	0.0692
PopG020	PopG024	Fl/Fl	0	-0.0991	-0.1173	-0.1259	-0.1219	-0.1159	0
PopG020	PopG025	Fl/Fl	0	-0.2364	-0.257	-0.1481	-0.1685	-0.2671	0
PopG020	PopG026	Fl/Fl	0.5546	0.5197	0.5112	0.3834	0.2602	0.5477	0.573
PopG020	PopG027	Fl/Fl	0.4666	0.4559	0.4467	0.237	0.2132	0.4865	0.4819
PopG020	PopG030	Fl/Fl	0.0418	-0.0124	0.0223	-0.0246	0.0138	0.0273	0.0632
PopG020	PopG031	Fl/Fl	0.0464	0.0821	0.0223	0.0659	0.0068	-0.0335	0.05
PopG020	PopG035	Fl/Fl	0	0.015	-0.001	-0.058	-0.0739	-0.0079	0
PopG020	PopG036	Fl/Fl	0	-0.1342	-0.0941	-0.0882	-0.0431	-0.0698	0
PopG020	PopG037	Fl/Fl	0	-0.1855	-0.2105	-0.1047	-0.1243	-0.202	0
PopG020	PopG038	Fl/Fl	0.1832	0.1159	0.162	0.0501	0.1305	0.2394	0.1946
PopG020	PopG039	Fl/Fl	0.0403	0.1741	0.162	0.0179	0.0385	0.1243	0.0488
PopG020	PopG040	Fl/Fl	0	-0.0775	-0.0708	-0.0706	-0.0352	-0.1297	0
PopG020	PopG041	Fl/Fl	0.0992	0.2236	0.2551	0.0628	0.035	0.2159	0.142
PopG020	PopG043	Fl/Fl	0	0.0091	-0.0242	-0.0162	-0.0124	-0.0732	0
PopG021	PopG022	Fl/Fl	0	-0.0103	-0.008	-0.0651	-0.0568	-0.0966	0
PopG021	PopG023	Fl/Fl	0.0304	0.0808	0.0689	-0.009	-0.0208	-0.0228	0.031
PopG021	PopG024	Fl/Fl	0.0291	0.0792	0.0922	-0.0341	-0.0028	-0.0152	0.0305
PopG021	PopG025	Fl/Fl	0	-0.1198	-0.1173	-0.0984	-0.0754	-0.1879	0
PopG021	PopG026	Fl/Fl	0.0547	0.1644	0.1154	0.0133	-0.0056	0.0002	0.07
PopG021	PopG027	Fl/Fl	0.0069	0.1294	0.1449	-0.0006	-0.0077	0.0746	0.0075
PopG021	PopG030	Fl/Fl	0.0105	-0.0123	-0.001	0.0116	0.0613	-0.0416	0.0115
PopG021	PopG031	Fl/Fl	0.1566	0.2088	0.162	0.0839	0.0789	0.186	0.1723
PopG021	PopG035	Fl/Fl	0	-0.0612	-0.0708	-0.0738	-0.0908	-0.1222	0
PopG021	PopG036	Fl/Fl	0	0.0049	-0.0475	-0.0626	-0.0737	-0.0994	0
PopG021	PopG037	Fl/Fl	0.0243	0.1286	-0.001	-0.008	-0.0524	-0.0316	0.025
PopG021	PopG038	Fl/Fl	0.0353	0.0743	0.0223	0.0351	0.0631	-0.0688	0.0363
PopG021	PopG039	Fl/Fl	0.0233	0.019	0.0456	-0.0664	-0.0398	-0.072	0.0238
PopG021	PopG040	Fl/Fl	0	0.0374	-0.001	-0.0404	-0.0476	-0.076	0
PopG021	PopG041	Fl/Fl	0.7394	0.7281	0.7672	0.364	0.2833	0.7236	0.7188
PopG021	PopG043	Fl/Fl	0.0414	0.014	-0.0242	-0.0446	-0.0598	-0.1045	0.0444
PopG022	PopG023	Fl/Fl	0.5228	0.4862	0.496	0.3097	0.2502	0.4738	0.5232
PopG022	PopG024	Fl/Fl	0.0466	0.1593	0.1432	0.029	0.0073	0.1414	0.0773
PopG022	PopG025	Fl/Fl	0.0239	-0.012	-0.008	-0.0532	-0.0681	-0.0472	0.0246
PopG022	PopG026	Fl/Fl	0	0.0037	0.118	-0.0238	0.0283	0.0973	0
PopG022	PopG027	Fl/Fl	0.1884	0.0104	0.1504	0.033	0.1125	0.2285	0.1991
PopG022	PopG030	Fl/Fl	0.5	0.4579	0.3952	0.2724	0.243	0.3636	0.5
PopG022	PopG031	Fl/Fl	0	-0.0819	-0.1088	-0.055	-0.0428	-0.1234	0
PopG022	PopG035	Fl/Fl	0.0201	-0.0391	-0.008	0.0249	0.0387	-0.0186	0.0272
PopG022	PopG036	Fl/Fl	0.1447	0.1086	0.118	0.0678	0.0479	0.1278	0.1744
PopG022	PopG037	Fl/Fl	0	-0.0575	-0.0836	-0.0363	-0.0474	-0.1051	0
PopG022	PopG038	Fl/Fl	0	-0.1244	-0.0836	-0.0896	-0.0796	-0.1028	0
PopG022	PopG039	Fl/Fl	0	-0.1186	-0.0836	-0.1243	-0.1111	-0.1045	0
PopG022	PopG040	Fl/Fl	0	0.0739	0.0676	-0.0281	-0.031	-0.0159	0
PopG022	PopG041	Fl/Fl	0	0.0248	0.0676	-0.0724	-0.0224	-0.0046	0
PopG022	PopG043	Fl/Fl	0	-0.1091	-0.0584	-0.075	-0.0746	-0.0957	0
PopG023	PopG024	Fl/Fl	0.0989	0.0435	0.0689	-0.0387	-0.027	0.1087	0.1017
PopG023	PopG025	Fl/Fl	0.0193	-0.0012	0.0456	-0.0369	-0.0411	0.0252	0.0203
PopG023	PopG026	Fl/Fl	0.056	-0.0085	0.0689	0.0139	0.0173	0.0732	0.0868
PopG023	PopG027	Fl/Fl	0.056	-0.091	0.0444	-0.0403	0.0256	0.0677	0.0985
PopG023	PopG030	Fl/Fl	0.2676	0.3192	0.2551	0.154	0.1105	0.2179	0.3125
PopG023	PopG031	Fl/Fl	0.115	0.0141	-0.0475	-0.0037	-0.0354	-0.0582	0.1182
PopG023	PopG035	Fl/Fl	0	-0.0893	-0.0708	-0.0842	-0.0723	-0.0757	0
PopG023	PopG036	Fl/Fl	0	-0.1262	-0.1406	-0.102	-0.1191	-0.0963	0
PopG023	PopG037	Fl/Fl	0.0185	-0.0025	-0.001	-0.0028	0.0093	-0.0335	0.0196
PopG023	PopG038	Fl/Fl	0	-0.2062	-0.1639	-0.1395	-0.1208	-0.1911	0
PopG023	PopG039	Fl/Fl	0.0575	0.119	0.1387	0.0198	-0.0055	0.1434	0.072
PopG023	PopG040	Fl/Fl	0.0189	-0.0253	0.0223	-0.0701	-0.0632	-0.0315	0.0195
PopG023	PopG041	Fl/Fl	0	0.0293	0.0689	-0.0494	-0.016	-0.017	0
PopG023	PopG043	Fl/Fl	0.0106	0.0125	0.0223	0.0067	-0.0114	-0.0193	0.0108
PopG024	PopG025	Fl/Fl	0.4188	0.4237	0.4413	0.2788	0.2268	0.4119	0.4211
PopG024	PopG026	Fl/Fl	0	-0.1331	-0.1406	-0.1723	-0.1287	-0.1564	0
PopG024	PopG027	Fl/Fl	0	-0.0648	-0.0562	-0.0317	-0.0361	-0.0498	0
PopG024	PopG030	Fl/Fl	0	0.0238	-0.001	-0.057	-0.0539	-0.0362	0
PopG024	PopG031	Fl/Fl	0	-0.0516	-0.0708	-0.0512	0.0153	-0.0919	0
PopG024	PopG035	Fl/Fl	0	-0.0539	-0.1173	-0.0979	-0.1018	-0.1134	0
PopG024	PopG036	Fl/Fl	0.4798	0.4652	0.4646	0.4789	0.41	0.4742	0.4852
PopG024	PopG037	Fl/Fl	0.05	-0.0994	-0.1872	-0.05	-0.0967	-0.1915	0.051
PopG024	PopG038	Fl/Fl	0	-0.1094	-0.1406	-0.1246	-0.1185	-0.19	0
PopG024	PopG039	Fl/Fl	0.204	0.2991	0.2784	0.1322	0.0947	0.2454	0.2446
PopG024	PopG040	Fl/Fl	0.5086	0.5449	0.4646	0.3368	0.1727	0.4209	0.5374
PopG024	PopG041	Fl/Fl	0.0436	0.091	0.1154	-0.0266	0.0113	0.0342	0.0477
PopG024	PopG043	Fl/Fl	0	0.028	-0.0242	-0.0579	-0.0849	-0.0545	0
PopG025	PopG026	Fl/Fl	0	-0.2647	-0.257	-0.1924	-0.1586	-0.2625	0
PopG025	PopG027	Fl/Fl	0	-0.2175	-0.2071	-0.1202	-0.1189	-0.211	0
PopG025	PopG030	Fl/Fl	0.0199	-0.0403	-0.0475	-0.0137	-0.0365	-0.032	0.0203
PopG025	PopG031	Fl/Fl	0	-0.1687	-0.1872	-0.1	-0.0693	-0.161	0
PopG025	PopG035	Fl/Fl	0.0462	-0.104	-0.1173	-0.0613	-0.0775	-0.106	0.0479
PopG025	PopG036	Fl/Fl	0.171	0.1432	0.0922	0.0809	0.0832	0.0691	0.2242
PopG025	PopG037	Fl/Fl	0	-0.1652	-0.1639	-0.0831	-0.0797	-0.1418	0
PopG025	PopG038	Fl/Fl	0	-0.2046	-0.1872	-0.1184	-0.0988	-0.1794	0
PopG025	PopG039	Fl/Fl	0.0888	0.1438	0.1154	0.0661	0.0522	0.0674	0.1154
PopG025	PopG040	Fl/Fl	0.2391	0.2507	0.3017	0.1548	0.1479	0.2769	0.2699
PopG025	PopG041	Fl/Fl	0	-0.0974	-0.0475	-0.1036	-0.0502	-0.1326	0
PopG025	PopG043	Fl/Fl	0	-0.025	-0.0475	-0.057	-0.0826	-0.0498	0
PopG026	PopG027	Fl/Fl	0.5103	0.498	0.5222	0.4294	0.3105	0.5228	0.5103
PopG026	PopG030	Fl/Fl	0	-0.1504	-0.1406	-0.1174	-0.1078	-0.1415	0
PopG026	PopG031	Fl/Fl	0.0099	-0.1494	-0.1639	-0.1437	-0.109	-0.1795	0.011
PopG026	PopG035	Fl/Fl	0.0462	-0.0043	0.0456	-0.0155	0.0086	0.0657	0.0868
PopG026	PopG036	Fl/Fl	0	-0.0366	-0.0708	-0.0854	-0.0986	-0.0718	0
PopG026	PopG037	Fl/Fl	0	-0.0986	-0.1406	-0.0837	-0.0627	-0.0872	0
PopG026	PopG038	Fl/Fl	0.4797	0.425	0.3948	0.2467	0.1927	0.42	0.4962
PopG026	PopG039	Fl/Fl	0.0498	-0.0489	-0.001	-0.1008	-0.0687	-0.0457	0.0566
PopG026	PopG040	Fl/Fl	0	-0.1245	-0.1173	-0.1345	-0.1075	-0.1701	0
PopG026	PopG041	Fl/Fl	0.1086	0.2038	0.2085	0.0574	0.0447	0.124	0.1348
PopG026	PopG043	Fl/Fl	0	-0.1433	-0.0941	-0.1038	-0.0788	-0.1136	0
PopG027	PopG030	Fl/Fl	0.0109	-0.1173	-0.0814	0.0242	0.0267	-0.0734	0.0149
PopG027	PopG031	Fl/Fl	0	-0.1975	-0.1568	-0.1185	-0.1095	-0.1236	0
PopG027	PopG035	Fl/Fl	0.0565	-0.1003	-0.0311	-0.0443	-0.0193	0.0153	0.1012
PopG027	PopG036	Fl/Fl	0	-0.1164	-0.1065	-0.0895	-0.0948	-0.0518	0
PopG027	PopG037	Fl/Fl	0	-0.1373	-0.2071	-0.0824	-0.1175	-0.1916	0
PopG027	PopG038	Fl/Fl	0.0965	0.1317	0.1198	0.0362	0.0428	0.1476	0.0973
PopG027	PopG039	Fl/Fl	0	-0.027	-0.0059	-0.0775	-0.0589	-0.019	0
PopG027	PopG040	Fl/Fl	0	-0.2774	-0.2574	-0.1784	-0.1534	-0.2828	0
PopG027	PopG041	Fl/Fl	0.0833	0.1728	0.2455	0.0366	0.046	0.2156	0.1117
PopG027	PopG043	Fl/Fl	0	-0.1604	-0.182	-0.1049	-0.1424	-0.2089	0
PopG030	PopG031	Fl/Fl	0	-0.0806	-0.1173	-0.0749	-0.0961	-0.0759	0
PopG030	PopG035	Fl/Fl	0.0294	-0.1543	-0.1406	-0.0567	-0.0855	-0.1402	0.0306
PopG030	PopG036	Fl/Fl	0.0081	-0.0878	-0.0941	-0.0055	0.0237	-0.0755	0.0083
PopG030	PopG037	Fl/Fl	0.0129	-0.1301	-0.1639	0.0193	-0.0308	-0.1349	0.0133
PopG030	PopG038	Fl/Fl	0.0496	-0.0432	0.0223	0.0419	0.16	0.0427	0.0499
PopG030	PopG039	Fl/Fl	0	-0.1182	-0.1406	-0.0877	-0.0716	-0.1828	0
PopG030	PopG040	Fl/Fl	0.1124	0.0321	0.0689	0.0272	0.0822	0.0412	0.159
PopG030	PopG041	Fl/Fl	0	0.0028	0.0223	-0.0346	-0.0454	-0.0346	0
PopG030	PopG043	Fl/Fl	0	-0.1804	-0.1872	-0.0751	-0.1131	-0.1658	0
PopG031	PopG035	Fl/Fl	0.0829	0.0895	0.0456	0.0558	0.055	0.0476	0.0944
PopG031	PopG036	Fl/Fl	0.0508	-0.0743	-0.0708	0.0083	0.0801	-0.0499	0.0532
PopG031	PopG037	Fl/Fl	0	-0.0918	-0.2105	-0.0476	-0.0918	-0.1748	0
PopG031	PopG038	Fl/Fl	0	-0.2144	-0.2803	-0.1435	-0.1801	-0.2487	0
PopG031	PopG039	Fl/Fl	0.1861	0.2439	0.1387	0.1533	0.0745	0.0955	0.241
PopG031	PopG040	Fl/Fl	0.0259	-0.1294	-0.1406	-0.0977	-0.0806	-0.1441	0.0297
PopG031	PopG041	Fl/Fl	0.0603	0.001	0.0456	0.0045	0.0425	0.0654	0.0824
PopG031	PopG043	Fl/Fl	0.0153	-0.0984	-0.0475	-0.0139	0.0572	-0.0148	0.0428
PopG035	PopG036	Fl/Fl	0	-0.2126	-0.2105	-0.0784	-0.0878	-0.1449	0
PopG035	PopG037	Fl/Fl	0	-0.184	-0.2337	-0.0965	-0.1329	-0.2025	0
PopG035	PopG038	Fl/Fl	0	-0.0601	-0.0708	-0.0591	-0.0731	-0.0772	0
PopG035	PopG039	Fl/Fl	0	-0.0036	-0.0242	-0.0458	-0.031	-0.0373	0
PopG035	PopG040	Fl/Fl	0	0.0008	-0.0475	-0.0441	-0.0601	-0.0842	0
PopG035	PopG041	Fl/Fl	0	-0.1047	-0.0475	-0.1168	-0.0783	-0.0689	0
PopG035	PopG043	Fl/Fl	0.0385	-0.039	-0.0708	-0.0089	-0.0032	-0.0692	0.0397
PopG036	PopG037	Fl/Fl	0.1208	0.1114	-0.0708	0.1415	0.0316	0.0121	0.1237
PopG036	PopG038	Fl/Fl	0	-0.1138	-0.1406	-0.0727	-0.0556	-0.1369	0
PopG036	PopG039	Fl/Fl	0.0226	0.0017	0.0223	0.0056	0.0606	0.0207	0.0374
PopG036	PopG040	Fl/Fl	0.3469	0.3131	0.2318	0.2202	0.1623	0.2222	0.3577
PopG036	PopG041	Fl/Fl	0	0.0168	-0.0242	-0.066	-0.0595	-0.0501	0
PopG036	PopG043	Fl/Fl	0	-0.2107	-0.2105	-0.1141	-0.1447	-0.1679	0
PopG037	PopG038	Fl/Fl	0.0558	0.006	0.0223	0.0646	0.0949	0.0448	0.0875
PopG037	PopG039	Fl/Fl	0	-0.2463	-0.2803	-0.1453	-0.1602	-0.285	0
PopG037	PopG040	Fl/Fl	0.0502	-0.0011	-0.001	0.017	0.0143	0.0019	0.051
PopG037	PopG041	Fl/Fl	0.0394	-0.0028	-0.0475	-0.0608	-0.0641	-0.1077	0.0404
PopG037	PopG043	Fl/Fl	0.0241	-0.0457	-0.0242	-0.0268	-0.01	0.012	0.025
PopG038	PopG039	Fl/Fl	0.0312	0.0722	0.0456	0.0447	0.0466	-0.0294	0.0596
PopG038	PopG040	Fl/Fl	0.002	-0.0281	-0.001	-0.0169	0.043	-0.0329	0.002
PopG038	PopG041	Fl/Fl	0	0.09	0.0689	-0.0405	-0.0394	-0.0185	0
PopG038	PopG043	Fl/Fl	0.0112	0.0165	-0.0475	0.0025	-0.0394	-0.0615	0.0185
PopG039	PopG040	Fl/Fl	0.0053	0.099	0.0689	0.0035	0.0175	0.0106	0.0084
PopG039	PopG041	Fl/Fl	0.0327	-0.0411	0.0223	-0.1012	-0.0394	-0.0636	0.0411
PopG039	PopG043	Fl/Fl	0.0374	0.0394	-0.001	-0.0274	-0.0469	-0.0641	0.0417
PopG040	PopG041	Fl/Fl	0	0.0598	0.0689	-0.0323	-0.0225	-0.0229	0
PopG040	PopG043	Fl/Fl	0.0533	0.0725	0.0922	0.0283	0.0355	0.1031	0.0594
PopG041	PopG043	Fl/Fl	0.0607	0.0268	0.0223	-0.0299	-0.0396	-0.0529	0.0644
PopG001	PopG002	Pi/Fl	0	-0.0183	-0.0242	-0.0511	-0.0714	-0.0947	0
PopG001	PopG003	Pi/Fl	0.0187	-0.0253	-0.001	-0.0716	-0.0587	-0.0348	0.0187
PopG001	PopG004	Pi/Fl	0.0589	0.0603	0.0223	0.0573	0.0125	0.0435	0.0689
PopG001	PopG006	Pi/Fl	0	-0.0745	-0.1406	-0.1087	-0.0901	-0.195	0
PopG001	PopG007	Pi/Fl	0	0.045	0.0223	-0.0356	-0.055	-0.0328	0
PopG001	PopG008	Pi/Fl	0.0741	0.0644	0.0689	0.1183	0.1167	0.0606	0.1228
PopG001	PopG009	Pi/Fl	0	-0.1574	-0.1173	-0.1418	-0.1104	-0.127	0
PopG001	PopG010	Pi/Fl	0.1049	0.0667	0.0689	0.1009	0.0467	0.064	0.1141
PopG001	PopG011	Pi/Fl	0	-0.0993	-0.0941	-0.1104	-0.0823	-0.1015	0
PopG001	PopG012	Pi/Fl	0	-0.1142	-0.1406	-0.0881	-0.0814	-0.1258	0
PopG001	PopG013	Pi/Fl	0	-0.0877	-0.1406	-0.0505	-0.0979	-0.2217	0
PopG001	PopG014	Pi/Fl	0.0187	0.0341	0.0223	-0.0516	-0.029	-0.04	0.0187
PopG001	PopG015	Pi/Fl	0	-0.01	-0.0242	-0.0778	-0.0839	-0.1093	0
PopG001	PopG016	Pi/Fl	0.0127	0.0937	0.0689	-0.0055	-0.0353	0.0064	0.0128
PopG001	PopG017	Pi/Fl	0	-0.029	-0.0708	-0.0278	-0.0273	-0.0783	0
PopG001	PopG018	Pi/Fl	0.0639	0.1411	0.1387	0.0873	0.0809	0.129	0.132
PopG001	PopG019	Pi/Fl	0.0041	0.0099	0.0223	-0.0054	0.0322	0.019	0.0097
PopG001	PopG020	Pi/Fl	0	-0.1103	-0.1173	-0.1318	-0.1289	-0.186	0
PopG001	PopG021	Pi/Fl	0	0.0442	0.0689	-0.0694	-0.0454	0.004	0
PopG001	PopG022	Pi/Fl	0	-0.07	-0.0332	-0.0758	-0.0507	-0.0712	0
PopG001	PopG023	Pi/Fl	0.0286	-0.0956	-0.001	-0.0643	-0.0033	-0.0446	0.0291
PopG001	PopG024	Pi/Fl	0	-0.1451	-0.0475	-0.1308	-0.0307	-0.0831	0
PopG001	PopG025	Pi/Fl	0.0424	-0.0559	-0.001	0.0653	0.0933	-0.0337	0.0489
PopG001	PopG026	Pi/Fl	0	-0.0265	-0.0475	-0.105	-0.0756	-0.1432	0
PopG001	PopG027	Pi/Fl	0.0575	-0.0826	-0.0059	-0.0719	-0.0208	-0.0338	0.097
PopG001	PopG030	Pi/Fl	0	-0.2122	-0.1872	-0.151	-0.1346	-0.2032	0
PopG001	PopG031	Pi/Fl	0.0549	0.0103	-0.001	-0.0098	-0.0112	0.0022	0.0782
PopG001	PopG035	Pi/Fl	0.0574	-0.0268	-0.0475	-0.0388	-0.0462	-0.0982	0.0627
PopG001	PopG036	Pi/Fl	0	-0.171	-0.1872	-0.1444	-0.1085	-0.2015	0
PopG001	PopG037	Pi/Fl	0	-0.0859	-0.1406	-0.0865	-0.0861	-0.1367	0
PopG001	PopG038	Pi/Fl	0	-0.0871	-0.1639	-0.1328	-0.1329	-0.2205	0
PopG001	PopG039	Pi/Fl	0	-0.0012	0.0223	-0.0642	-0.0486	-0.0482	0
PopG001	PopG040	Pi/Fl	0	-0.1432	-0.0941	-0.1197	-0.0732	-0.1435	0
PopG001	PopG041	Pi/Fl	0	-0.025	0.0456	-0.1022	-0.0484	-0.0363	0
PopG001	PopG043	Pi/Fl	0	-0.1696	-0.1406	-0.1108	-0.0848	-0.1677	0
PopG002	PopG028	Fl/Pi	0	-0.0963	-0.0941	-0.0814	-0.0555	-0.1028	0
PopG002	PopG029	Fl/Pi	0.047	-0.1213	-0.0475	-0.0272	0.0255	-0.0036	0.0481
PopG002	PopG032	Fl/Pi	0	-0.0663	-0.0708	-0.1126	-0.1112	-0.1373	0
PopG002	PopG033	Fl/Pi	0.0311	-0.0525	-0.0475	-0.0881	-0.0958	-0.0916	0.0318
PopG002	PopG034	Fl/Pi	0	-0.0155	0.0689	-0.0547	-0.0276	0.0327	0
PopG002	PopG042	Fl/Pi	0.0287	-0.0922	-0.1173	-0.0734	-0.0895	-0.1279	0.0298
PopG003	PopG028	Fl/Pi	0.1379	0.1725	0.162	0.1012	0.0764	0.1525	0.1867
PopG003	PopG029	Fl/Pi	0.2107	0.0886	0.162	0.1062	0.1337	0.2393	0.2304
PopG003	PopG032	Fl/Pi	0.0472	-0.0178	0.0223	-0.0472	-0.0403	0.0057	0.0473
PopG003	PopG033	Fl/Pi	0	-0.023	-0.001	-0.0326	-0.0293	-0.0318	0
PopG003	PopG034	Fl/Pi	0	-0.0342	0.0223	-0.0833	-0.0476	0.0072	0
PopG003	PopG042	Fl/Pi	0	0.0537	0.0223	-0.0009	-0.0078	0.0141	0
PopG004	PopG028	Fl/Pi	0.1219	-0.0904	-0.0475	-0.0202	0.0654	-0.0526	0.1182
PopG004	PopG029	Fl/Pi	0.0818	0.0363	-0.001	0.0197	0.0078	0.0752	0.0826
PopG004	PopG032	Fl/Pi	0	0.0132	-0.0242	-0.0634	-0.0605	-0.0019	0
PopG004	PopG033	Fl/Pi	0	-0.1656	-0.1173	-0.1247	-0.0917	-0.0783	0
PopG004	PopG034	Fl/Pi	0.0751	0.187	0.1387	0.1233	0.0419	0.1596	0.0964
PopG004	PopG042	Fl/Pi	0.0753	0.1238	0.0456	0.0767	0.025	0.0457	0.0839
PopG006	PopG028	Fl/Pi	0.0434	-0.0183	-0.0475	0.0021	-0.0135	-0.0339	0.0442
PopG006	PopG029	Fl/Pi	0.0626	-0.1395	-0.0941	-0.0456	-0.0062	-0.0502	0.0905
PopG006	PopG032	Fl/Pi	0	-0.0745	-0.1406	-0.1092	-0.0901	-0.1915	0
PopG006	PopG033	Fl/Pi	0	-0.0516	-0.1406	-0.0801	-0.1158	-0.1916	0
PopG006	PopG034	Fl/Pi	0	-0.0104	-0.0708	-0.1061	-0.1042	-0.1048	0
PopG006	PopG042	Fl/Pi	0.0527	-0.0612	-0.0941	0.0574	0.0133	-0.0972	0.0541
PopG007	PopG028	Fl/Pi	0	-0.2185	-0.2105	-0.1312	-0.1465	-0.202	0
PopG007	PopG029	Fl/Pi	0	-0.1251	-0.1406	-0.0653	-0.1103	-0.1354	0
PopG007	PopG032	Fl/Pi	0	0.045	0.0223	-0.0357	-0.055	-0.0355	0
PopG007	PopG033	Fl/Pi	0	-0.1564	-0.0941	-0.0925	-0.0812	-0.1158	0
PopG007	PopG034	Fl/Pi	0.0413	0.0857	0.1154	0.0283	0.0083	0.0487	0.0441
PopG007	PopG042	Fl/Pi	0	0.0092	-0.0242	-0.0284	-0.052	-0.0272	0
PopG008	PopG028	Fl/Pi	0	-0.0127	-0.0941	-0.0443	-0.0668	-0.0781	0
PopG008	PopG029	Fl/Pi	0	-0.1637	-0.1639	-0.0718	-0.0613	-0.1279	0.0002
PopG008	PopG032	Fl/Pi	0.0284	0.0074	0.0223	0.0068	0.0438	0.0133	0.029
PopG008	PopG033	Fl/Pi	0.0488	0.1142	0.0689	0.0286	0.025	0.0632	0.0609
PopG008	PopG034	Fl/Pi	0.043	-0.0721	-0.0475	-0.0429	-0.0226	-0.0674	0.0442
PopG008	PopG042	Fl/Pi	0.0912	0.0476	0.0223	0.0904	0.0945	0.062	0.1137
PopG009	PopG028	Fl/Pi	0	-0.1512	-0.1639	-0.1196	-0.1293	-0.168	0
PopG009	PopG029	Fl/Pi	0	-0.1946	-0.1639	-0.0921	-0.1106	-0.1414	0
PopG009	PopG032	Fl/Pi	0	-0.1574	-0.1173	-0.1425	-0.1104	-0.1262	0
PopG009	PopG033	Fl/Pi	0	-0.0757	-0.0475	-0.0907	-0.0763	-0.0437	0
PopG009	PopG034	Fl/Pi	0.1009	-0.0185	0.0922	-0.0232	0.0133	0.0692	0.1221
PopG009	PopG042	Fl/Pi	0.1211	0.1324	0.0922	0.0467	0.0375	0.1521	0.125
PopG010	PopG028	Fl/Pi	0.0435	-0.0863	-0.0941	-0.0355	-0.0779	-0.0691	0.0458
PopG010	PopG029	Fl/Pi	0.197	0.0329	0.0223	0.136	0.1129	0.1271	0.171
PopG010	PopG032	Fl/Pi	0.1033	0.0667	0.0689	0.1014	0.0467	0.058	0.114
PopG010	PopG033	Fl/Pi	0.1022	0.0275	0.0223	0.0358	-0.028	0.0259	0.1095
PopG010	PopG034	Fl/Pi	0.0518	-0.0423	0.0223	-0.0585	-0.0482	0.0201	0.0567
PopG010	PopG042	Fl/Pi	0	-0.1995	-0.257	-0.1005	-0.1511	-0.2464	0
PopG011	PopG028	Fl/Pi	0.017	-0.1537	-0.1639	-0.0861	-0.0952	-0.1469	0.0179
PopG011	PopG029	Fl/Pi	0.024	-0.002	-0.0475	0.0091	-0.0053	-0.0119	0.0609
PopG011	PopG032	Fl/Pi	0.0742	-0.0447	-0.0242	-0.0072	-0.0093	-0.02	0.0748
PopG011	PopG033	Fl/Pi	0	-0.134	-0.0941	-0.0891	-0.0726	-0.0984	0
PopG011	PopG034	Fl/Pi	0	-0.0635	-0.0242	-0.0877	-0.0488	-0.0185	0
PopG011	PopG042	Fl/Pi	0	-0.0113	-0.0475	-0.0098	0.0169	-0.0523	0
PopG012	PopG028	Fl/Pi	0.4283	0.3304	0.3017	0.4832	0.591	0.284	0.3674
PopG012	PopG029	Fl/Pi	0.0156	-0.1266	-0.1872	0.0005	-0.0186	-0.1408	0.0178
PopG012	PopG032	Fl/Pi	0	-0.1142	-0.1406	-0.0885	-0.0814	-0.125	0
PopG012	PopG033	Fl/Pi	0	-0.0878	-0.0941	-0.0616	-0.0641	-0.0811	0
PopG012	PopG034	Fl/Pi	0	-0.1641	-0.1872	-0.11	-0.0967	-0.2037	0
PopG012	PopG042	Fl/Pi	0.038	0.0624	-0.001	0.0383	0.0778	0.0433	0.0583
PopG013	PopG028	Fl/Pi	0	-0.0476	-0.001	-0.0605	-0.0291	-0.0208	0
PopG013	PopG029	Fl/Pi	0.0603	-0.051	0.0689	0.0049	0.0792	0.1106	0.0641
PopG013	PopG032	Fl/Pi	0	-0.1358	-0.1872	-0.1109	-0.1377	-0.2593	0
PopG013	PopG033	Fl/Pi	0	-0.0347	-0.0708	-0.0511	-0.0756	-0.1312	0
PopG013	PopG034	Fl/Pi	0	-0.032	-0.001	-0.0713	-0.0543	-0.0478	0
PopG013	PopG042	Fl/Pi	0.022	0.0587	0.0223	0.0442	0.068	0.0008	0.0495
PopG014	PopG028	Fl/Pi	0	-0.0168	-0.0242	-0.0441	-0.0555	-0.0545	0
PopG014	PopG029	Fl/Pi	0.0492	0.0237	0.1154	0.0279	0.0901	0.1277	0.0821
PopG014	PopG032	Fl/Pi	0.0184	0.0341	0.0223	-0.0518	-0.029	-0.0426	0.0187
PopG014	PopG033	Fl/Pi	0	-0.1507	-0.1639	-0.1343	-0.1327	-0.2253	0
PopG014	PopG034	Fl/Pi	0.0212	0.1011	0.0922	0.0395	0.0114	0.0496	0.0518
PopG014	PopG042	Fl/Pi	0	-0.0851	-0.0941	-0.094	-0.0877	-0.1233	0
PopG015	PopG028	Fl/Pi	0.0133	-0.1399	-0.1173	-0.0957	-0.1057	-0.116	0.0138
PopG015	PopG029	Fl/Pi	0	-0.0702	-0.0242	-0.0628	-0.0497	-0.0149	0
PopG015	PopG032	Fl/Pi	0.0263	-0.0025	-0.001	-0.0519	-0.0655	-0.0665	0.0263
PopG015	PopG033	Fl/Pi	0.0404	-0.0101	-0.001	-0.0435	-0.0439	-0.0618	0.0407
PopG015	PopG034	Fl/Pi	0.0551	0.0976	0.162	0.01	0.0247	0.1481	0.0551
PopG015	PopG042	Fl/Pi	0	-0.0061	0.0223	-0.0247	0.0023	-0.0153	0
PopG016	PopG028	Fl/Pi	0.0466	0.0781	0.0689	0.0366	0.0809	0.0281	0.0482
PopG016	PopG029	Fl/Pi	0	-0.0661	-0.0708	-0.0892	-0.0966	-0.1065	0
PopG016	PopG032	Fl/Pi	0.0409	0.1011	0.0922	0.0252	-0.0169	0.0454	0.041
PopG016	PopG033	Fl/Pi	0.0049	0.1196	0.0922	0.0018	-0.006	0.0093	0.0051
PopG016	PopG034	Fl/Pi	0.0578	0.1658	0.162	0.0505	0.0016	0.0902	0.0836
PopG016	PopG042	Fl/Pi	0	-0.1384	-0.1406	-0.1041	-0.0936	-0.1616	0
PopG017	PopG028	Fl/Pi	0.0385	-0.0303	-0.0242	-0.0103	-0.0165	0.0625	0.0399
PopG017	PopG029	Fl/Pi	0.0461	-0.0745	-0.001	-0.0024	0.0411	0.1128	0.0468
PopG017	PopG032	Fl/Pi	0.0145	-0.0215	-0.0475	-0.0072	-0.0089	-0.0393	0.0152
PopG017	PopG033	Fl/Pi	0	-0.0682	-0.1406	-0.0472	-0.0878	-0.1581	0
PopG017	PopG034	Fl/Pi	0.0575	0.025	0.0456	0.0743	0.0753	0.042	0.0606
PopG017	PopG042	Fl/Pi	0.0153	-0.1853	-0.1872	-0.0658	-0.0848	-0.1501	0.0156
PopG018	PopG028	Fl/Pi	0.0209	0.0652	-0.001	-0.0013	-0.0313	-0.019	0.0211
PopG018	PopG029	Fl/Pi	0	-0.1208	-0.2105	-0.1041	-0.1251	-0.1839	0
PopG018	PopG032	Fl/Pi	0.0147	0.0931	0.0922	0.0214	0.0412	0.0783	0.0332
PopG018	PopG033	Fl/Pi	0.0947	0.1372	0.162	0.0543	0.0535	0.1749	0.1269
PopG018	PopG034	Fl/Pi	0.025	0.1346	0.1154	0.0246	0.0135	0.1215	0.047
PopG018	PopG042	Fl/Pi	0	-0.0501	-0.1406	-0.1065	-0.1192	-0.1635	0
PopG019	PopG028	Fl/Pi	0.0356	0.0085	-0.0242	-0.0391	-0.054	-0.0363	0.0377
PopG019	PopG029	Fl/Pi	0.0186	-0.1324	-0.1406	-0.0665	-0.0987	-0.1215	0.0197
PopG019	PopG032	Fl/Pi	0.0109	0.0099	0.0223	-0.0054	0.0322	0.0146	0.011
PopG019	PopG033	Fl/Pi	0.0169	0.046	0.0689	0.0056	0.0441	0.0624	0.0343
PopG019	PopG034	Fl/Pi	0	0.0228	0.0456	-0.0109	0.0012	0.016	0
PopG019	PopG042	Fl/Pi	0	0.0251	-0.0242	-0.0365	-0.0542	-0.0169	0
PopG020	PopG028	Fl/Pi	0.0126	-0.1375	-0.1173	-0.0999	-0.1183	-0.1085	0.0137
PopG020	PopG029	Fl/Pi	0	-0.1928	-0.1639	-0.1136	-0.1305	-0.1202	0
PopG020	PopG032	Fl/Pi	0	-0.1103	-0.1173	-0.1324	-0.1289	-0.183	0
PopG020	PopG033	Fl/Pi	0.0242	-0.1036	-0.0941	-0.092	-0.103	-0.1405	0.0254
PopG020	PopG034	Fl/Pi	0.033	0.0309	0.0689	-0.0421	-0.0351	0.0223	0.033
PopG020	PopG042	Fl/Pi	0	-0.0376	-0.0708	-0.0663	-0.0884	-0.0927	0
PopG021	PopG028	Fl/Pi	0.0387	-0.1466	-0.1639	-0.1155	-0.1301	-0.1423	0.0399
PopG021	PopG029	Fl/Pi	0.0207	-0.1021	-0.0708	-0.0723	-0.076	-0.0338	0.0208
PopG021	PopG032	Fl/Pi	0	0.0442	0.0689	-0.0697	-0.0454	-0.0005	0
PopG021	PopG033	Fl/Pi	0	-0.1301	-0.0941	-0.1192	-0.0985	-0.1821	0
PopG021	PopG034	Fl/Pi	0	0.0494	0.0922	-0.0576	-0.0381	0.0011	0
PopG021	PopG042	Fl/Pi	0	0.0449	-0.0242	-0.0466	-0.0608	-0.0818	0
PopG022	PopG028	Fl/Pi	0	-0.1855	-0.1844	-0.1325	-0.1246	-0.2178	0
PopG022	PopG029	Fl/Pi	0	-0.1893	-0.2096	-0.1316	-0.1368	-0.1887	0
PopG022	PopG032	Fl/Pi	0	-0.07	-0.0332	-0.0762	-0.0507	-0.0727	0
PopG022	PopG033	Fl/Pi	0	-0.0112	0.0676	-0.0378	-0.0112	0.0246	0
PopG022	PopG034	Fl/Pi	0	-0.0487	0.0424	-0.0935	-0.0423	0.0183	0
PopG022	PopG042	Fl/Pi	0.0608	-0.1093	-0.1088	-0.0786	-0.0841	-0.1606	0.0809
PopG023	PopG028	Fl/Pi	0	-0.1289	-0.0941	-0.1023	-0.0689	-0.136	0
PopG023	PopG029	Fl/Pi	0	-0.1226	-0.0941	-0.0819	-0.0617	-0.0724	0
PopG023	PopG032	Fl/Pi	0.0286	-0.0956	-0.001	-0.0646	-0.0033	-0.0469	0.0291
PopG023	PopG033	Fl/Pi	0.0585	-0.0365	0.0922	-0.0299	0.0337	0.0452	0.0672
PopG023	PopG034	Fl/Pi	0.0111	-0.0212	0.0689	-0.0408	0.0048	0.0383	0.0115
PopG023	PopG042	Fl/Pi	0.0103	-0.0108	-0.001	0.0162	0.0721	-0.0383	0.0175
PopG024	PopG028	Fl/Pi	0	0.0538	-0.0242	-0.0691	-0.081	-0.0522	0
PopG024	PopG029	Fl/Pi	0	-0.0838	-0.0941	-0.0309	-0.0119	-0.0677	0
PopG024	PopG032	Fl/Pi	0	-0.0881	-0.001	-0.0278	0.024	-0.0407	0
PopG024	PopG033	Fl/Pi	0	-0.03	-0.001	-0.0533	-0.0416	-0.035	0
PopG024	PopG034	Fl/Pi	0	-0.1277	-0.0708	-0.1462	-0.0854	-0.0824	0
PopG024	PopG042	Fl/Pi	0	-0.1454	-0.2105	-0.1359	-0.1252	-0.2468	0
PopG025	PopG028	Fl/Pi	0.0697	0.0429	-0.001	0.0029	-0.039	0.0299	0.0872
PopG025	PopG029	Fl/Pi	0	-0.0377	-0.0242	-0.0437	-0.0026	-0.0263	0
PopG025	PopG032	Fl/Pi	0.0474	-0.0559	-0.001	0.0655	0.0933	-0.0364	0.0489
PopG025	PopG033	Fl/Pi	0	-0.0489	-0.0242	-0.039	-0.0419	-0.0308	0
PopG025	PopG034	Fl/Pi	0.0196	-0.1717	-0.1406	-0.1291	-0.1135	-0.1591	0.0203
PopG025	PopG042	Fl/Pi	0	-0.2308	-0.257	-0.1176	-0.1308	-0.2336	0
PopG026	PopG028	Fl/Pi	0	-0.2193	-0.1872	-0.165	-0.1085	-0.1832	0
PopG026	PopG029	Fl/Pi	0	-0.2562	-0.2105	-0.1649	-0.1213	-0.1555	0
PopG026	PopG032	Fl/Pi	0	-0.0265	-0.0475	-0.1054	-0.0756	-0.1419	0
PopG026	PopG033	Fl/Pi	0	0.0357	0.0456	-0.0306	-0.014	-0.018	0
PopG026	PopG034	Fl/Pi	0	0.059	0.0689	-0.0375	-0.0255	0.017	0
PopG026	PopG042	Fl/Pi	0	-0.0633	-0.0708	-0.0789	-0.0508	-0.094	0
PopG027	PopG028	Fl/Pi	0.0313	-0.1554	-0.1065	-0.0723	-0.0567	-0.0917	0.0453
PopG027	PopG029	Fl/Pi	0	-0.179	-0.1568	-0.0957	-0.1217	-0.107	0
PopG027	PopG032	Fl/Pi	0.0575	-0.0826	-0.0059	-0.0723	-0.0208	-0.0365	0.097
PopG027	PopG033	Fl/Pi	0.1617	0.1746	0.1952	0.0934	0.1121	0.136	0.2076
PopG027	PopG034	Fl/Pi	0	0.0504	0.0946	-0.0331	-0.0209	0.0517	0
PopG027	PopG042	Fl/Pi	0.0524	0.0194	-0.0059	-0.0018	0.0017	-0.0353	0.0553
PopG028	PopG030	Pi/Fl	0	-0.1798	-0.1872	-0.1099	-0.1491	-0.1588	0
PopG028	PopG031	Pi/Fl	0.0454	-0.0562	-0.0941	-0.0265	-0.0344	-0.0142	0.046
PopG028	PopG035	Pi/Fl	0.5342	0.4732	0.5112	0.433	0.4841	0.526	0.5362
PopG028	PopG036	Pi/Fl	0	-0.1871	-0.2337	-0.1335	-0.1482	-0.199	0
PopG028	PopG037	Pi/Fl	0.0156	-0.1413	-0.1406	-0.073	-0.055	-0.1024	0.0163
PopG028	PopG038	Pi/Fl	0	-0.1889	-0.1872	-0.1221	-0.1204	-0.1767	0
PopG028	PopG039	Pi/Fl	0.0016	-0.0352	-0.0708	-0.0715	-0.0595	-0.1022	0.0016
PopG028	PopG040	Pi/Fl	0.0252	0.0513	-0.001	-0.0377	-0.0496	-0.0239	0.0261
PopG028	PopG041	Pi/Fl	0.0398	-0.12	-0.0941	-0.1249	-0.1049	-0.0911	0.0399
PopG028	PopG043	Pi/Fl	0.0382	0.0237	-0.0242	0.0019	0.0104	-0.0127	0.0398
PopG029	PopG030	Pi/Fl	0	-0.2128	-0.1872	-0.0933	-0.1316	-0.1295	0
PopG029	PopG031	Pi/Fl	0.0484	-0.1206	-0.1406	-0.0415	-0.0511	-0.0645	0.0545
PopG029	PopG035	Pi/Fl	0.1233	0.1144	0.1387	0.1058	0.0938	0.1801	0.1633
PopG029	PopG036	Pi/Fl	0	-0.1574	-0.2105	-0.0813	-0.0919	-0.1347	0
PopG029	PopG037	Pi/Fl	0.028	-0.137	-0.1173	-0.0483	-0.0155	-0.0784	0.0283
PopG029	PopG038	Pi/Fl	0	-0.1447	-0.0941	-0.0736	-0.0511	-0.0737	0
PopG029	PopG039	Pi/Fl	0	-0.117	-0.0941	-0.0776	-0.0472	-0.0765	0
PopG029	PopG040	Pi/Fl	0	-0.1223	-0.0941	-0.0591	-0.0486	-0.0798	0.0002
PopG029	PopG041	Pi/Fl	0.0016	-0.0664	-0.001	-0.0694	-0.0438	0.048	0.0015
PopG029	PopG043	Pi/Fl	0.0381	-0.1002	-0.1173	-0.0323	-0.0244	-0.1034	0.0401
PopG030	PopG032	Fl/Pi	0	-0.2122	-0.1872	-0.1518	-0.1346	-0.1993	0
PopG030	PopG033	Fl/Pi	0	-0.1549	-0.1406	-0.0965	-0.1057	-0.1534	0
PopG030	PopG034	Fl/Pi	0.0639	0.1075	0.1154	0.0926	0.0785	0.0687	0.1108
PopG030	PopG042	Fl/Pi	0	-0.2038	-0.2105	-0.0927	-0.1309	-0.1889	0
PopG031	PopG032	Fl/Pi	0.0538	0.0103	-0.001	-0.0099	-0.0112	-0.0015	0.0782
PopG031	PopG033	Fl/Pi	0	-0.1756	-0.1872	-0.0852	-0.0657	-0.1942	0
PopG031	PopG034	Fl/Pi	0.09	0.0359	0.0456	0.0161	0.0079	0.0383	0.12
PopG031	PopG042	Fl/Pi	0.0655	0.1442	0.0456	0.0308	0.0226	0.0825	0.0763
PopG032	PopG035	Pi/Fl	0.0562	-0.0748	-0.0941	-0.0936	-0.086	-0.1407	0.0627
PopG032	PopG036	Pi/Fl	0	-0.171	-0.1872	-0.1451	-0.1085	-0.1981	0
PopG032	PopG037	Pi/Fl	0	-0.0859	-0.1406	-0.087	-0.0861	-0.1355	0
PopG032	PopG038	Pi/Fl	0	-0.0871	-0.1639	-0.1334	-0.1329	-0.2161	0
PopG032	PopG039	Pi/Fl	0.0263	0.0063	0.0456	-0.0369	-0.0303	-0.0067	0.0263
PopG032	PopG040	Pi/Fl	0	-0.1432	-0.0941	-0.1202	-0.0732	-0.142	0
PopG032	PopG041	Pi/Fl	0	-0.025	0.0456	-0.1025	-0.0484	-0.039	0
PopG032	PopG043	Pi/Fl	0	-0.1696	-0.1406	-0.1113	-0.0848	-0.1654	0
PopG033	PopG035	Pi/Fl	0.0036	-0.0243	-0.0475	-0.0444	-0.0552	-0.095	0.0037
PopG033	PopG036	Pi/Fl	0	-0.1096	-0.1406	-0.0804	-0.112	-0.157	0
PopG033	PopG037	Pi/Fl	0.0089	-0.042	-0.0242	0.0144	0.0377	-0.0076	0.0189
PopG033	PopG038	Pi/Fl	0.0116	-0.0149	-0.0475	0.0128	-0.0024	-0.0866	0.0116
PopG033	PopG039	Pi/Fl	0	0.066	0.0689	-0.0178	-0.0228	0.0004	0
PopG033	PopG040	Pi/Fl	0.0163	-0.0527	-0.0475	0.0327	0.0139	-0.0945	0.0167
PopG033	PopG041	Pi/Fl	0	-0.1273	-0.0708	-0.1426	-0.0915	-0.1681	0
PopG033	PopG043	Pi/Fl	0	-0.0313	-0.001	-0.0531	-0.0392	-0.0351	0
PopG034	PopG035	Pi/Fl	0.0411	-0.0488	-0.0475	-0.0334	-0.0448	-0.0546	0.0423
PopG034	PopG036	Pi/Fl	0	-0.0996	-0.1173	-0.0677	-0.0799	-0.1166	0
PopG034	PopG037	Pi/Fl	0	-0.049	-0.0708	-0.082	-0.0658	-0.0934	0
PopG034	PopG038	Pi/Fl	0	-0.0629	-0.0708	-0.1086	-0.0949	-0.1305	0
PopG034	PopG039	Pi/Fl	0	0.0063	0.0456	-0.0651	-0.0407	-0.0051	0
PopG034	PopG040	Pi/Fl	0	-0.2225	-0.1639	-0.1708	-0.1226	-0.2279	0
PopG034	PopG041	Pi/Fl	0	0.0685	0.1154	-0.0024	-0.0064	0.049	0
PopG034	PopG043	Pi/Fl	0	-0.0542	-0.001	-0.0057	-0.005	-0.039	0
PopG035	PopG042	Fl/Pi	0	-0.0286	-0.1173	-0.0583	-0.0924	-0.1313	0
PopG036	PopG042	Fl/Pi	0	-0.15	-0.257	-0.0886	-0.1372	-0.2283	0
PopG037	PopG042	Fl/Pi	0.0518	0.0735	0.0456	0.0409	0.069	0.0746	0.0826
PopG038	PopG042	Fl/Pi	0	-0.1407	-0.1406	-0.0504	-0.0559	-0.1229	0
PopG039	PopG042	Fl/Pi	0.1064	0.0913	0.0223	-0.0073	-0.0333	0.0453	0.1065
PopG040	PopG042	Fl/Pi	0	-0.1031	-0.0941	-0.0345	-0.038	-0.0886	0
PopG041	PopG042	Fl/Pi	0	-0.0866	-0.0708	-0.1109	-0.0725	-0.159	0
PopG042	PopG043	Pi/Fl	0.0329	-0.1565	-0.1406	-0.0687	-0.0598	-0.1146	0.0359
PopG001	PopG028	Pi/Pi	0	-0.1109	-0.1406	-0.0961	-0.0845	-0.1607	0
PopG001	PopG029	Pi/Pi	0.0484	0.004	0.0223	0.062	0.0565	0.0249	0.088
PopG001	PopG032	Pi/Pi	0.5546	0.5197	0.5112	0.3834	0.2602	0.5477	0.573
PopG001	PopG033	Pi/Pi	0.4831	0.4625	0.4413	0.2617	0.226	0.4454	0.5
PopG001	PopG034	Pi/Pi	0.514	0.5029	0.4879	0.3032	0.2024	0.4669	0.5175
PopG001	PopG042	Pi/Pi	0	0.0381	-0.0475	-0.0371	-0.0496	-0.0586	0
PopG028	PopG029	Pi/Pi	0.4188	0.3911	0.3948	0.3326	0.3029	0.397	0.4459
PopG028	PopG032	Pi/Pi	0	-0.1109	-0.1406	-0.0966	-0.0845	-0.1587	0
PopG028	PopG033	Pi/Pi	0.0584	0.0522	-0.0242	-0.0202	-0.0355	-0.0749	0.0769
PopG028	PopG034	Pi/Pi	0.0372	-0.1692	-0.1406	-0.104	-0.0865	-0.157	0.0388
PopG028	PopG042	Pi/Pi	0	-0.1929	-0.2105	-0.0436	0.0055	-0.1893	0
PopG029	PopG032	Pi/Pi	0.1449	0.0685	0.0922	0.1637	0.1296	0.0958	0.1731
PopG029	PopG033	Pi/Pi	0	-0.1465	-0.1639	-0.0795	-0.0985	-0.1672	0
PopG029	PopG034	Pi/Pi	0	-0.0882	-0.0708	-0.0696	-0.0681	-0.0535	0
PopG029	PopG042	Pi/Pi	0	-0.0703	-0.1406	-0.0378	-0.0675	-0.122	0
PopG032	PopG033	Pi/Pi	0.4832	0.47	0.4646	0.2877	0.2444	0.4676	0.5
PopG032	PopG034	Pi/Pi	0.496	0.4706	0.4646	0.2694	0.181	0.4448	0.5
PopG032	PopG042	Pi/Pi	0.0263	0.0455	-0.0242	-0.0151	-0.0312	-0.0179	0.0263
PopG033	PopG034	Pi/Pi	0.2401	0.2858	0.3482	0.1229	0.1462	0.3356	0.26
PopG033	PopG042	Pi/Pi	0.0239	0.0276	-0.001	0.066	0.0561	-0.0115	0.0605
PopG034	PopG042	Pi/Pi	0	0.0839	0.0456	-0.0187	-0.0129	-0.0164	0

## Sheet: Markers
Marker
Bat ID	H4LQB	H4LQB	H5ASK	H5ASK	H709A	H709A	H7V93	H7V93	HU2ND	HU2ND	HV644	HV644	IGALM	IGALM	IKOZA	IKOZA	ILV82	ILV82	INWUN	INWUN	H0VJJ	H0VJJ	H6XP6	H6XP6	HZIGX	HZIGX	IDH61	IDH61	IEP4F	IEP4F	IK4V2	IK4V2
PopA_013	235	245	192	202	120	120	241	252	128	130	242	242	106	110	281	281	182	182	190	201	143	145	196	196	280	280	211	213	238	242	100	107
PopA_001	229	253	198	201	120	128	243	264	122	128	242	244	110	110	279	281	188	188	197	198	143	145	190	196	275	282	203	215	249	254	105	113
PopA_002	243	253	196	201	120	124	243	252	122	130	242	244	108	108	279	281	182	188	192	198	137	143	196	198	275	283	203	203	246	254	111	113
PopA_003	229	249	194	198	120	120	241	245	118	127	240	242	104	108	279	283	182	188	189	203	143	151	190	202	274	280	213	217	232	254	107	115
PopA_004	247	255	194	201	120	120	252	264	113	136	242	242	104	108	281	281	182	184	197	200	137	143	206	208	275	286	203	229	232	232	109	109
PopA_005	229	247	188	192	120	126	241	241	118	124	242	244	106	108	279	283	182	186	192	197	137	143	190	210	280	280	203	211	232	246	105	111
PopA_006	245	249	198	202	120	124	241	253	118	130	240	242	106	108	281	281	186	188	198	203	137	143	204	214	274	280	213	229	246	252	105	107
PopA_007	237	249	192	202	120	120	241	253	118	130	240	242	106	106	279	281	180	186	191	203	135	143	204	208	280	280	213	213	246	256	107	111
PopA_008	229	255	192	198	120	120	243	264	113	118	244	258	106	108	279	283	190	192	192	197	137	143	202	214	280	282	217	221	232	254	100	115
PopA_009	247	247	192	192	120	120	237	241	124	132	242	252	108	108	279	285	182	186	191	197	137	139	206	210	280	282	211	213	232	250	100	111
PopA_010	229	243	190	196	120	122	237	249	113	130	240	258	106	108	279	279	186	190	191	203	135	143	198	212	276	280	223	227	232	246	100	109
PopA_011	229	249	190	202	120	120	241	243	113	128	248	258	106	112	279	281	184	192	203	203	139	141	196	202	280	280	203	229	232	252	102	109
PopA_012			192	198	120	120	237	264	113	132	240	242	106	108			182	186	191	197	137	143	196	206	280	280	203	211	246	250	111	111
PopA_014	229	229	194	201	120	120	241	264	115	128	240	242	108	108	279	279	186	188	191	201	143	145	190	198	280	280	203	225	242	260	105	109
PopA_015	229	243	192	203	120	120	241	245	113	118	252	258	108	108			182	186	194	194	141	141	198	208	277	280	203	229	232	246	100	107
PopA_016	223	229	192	198	120	126	241	243	113	127	242	252	100	108	279	281	182	184	194	194	141	143	196	208	280	280	227	229	232	252	100	105
PopA_017	229	247	198	201	120	126	241	243	127	128	242	252	108	108	279	279	184	188	195	197	139	143	208	214	276	280	203	227	232	252	105	109
PopA_018	247	249	202	202	120	120	243	266	113	128	258	258	106	112	279	281	184	184	192	203	139	145	196	208	280	284	203	221	232	254	102	109
PopA_019	229	253	192	205	122	124	241	252	113	118	240	244	108	108	279	279	188	190	192	192	141	151	206	206	275	275	229	229	249	252	100	109
PopA_020	243	243	198	198	120	120	237	264	122	130	236	240	104	108	283	285	182	188	189	195	143	145	198	204	280	282	213	227	232	232	100	105
PopA_021	229	229	184	202	120	124	235	241	115	124	242	242	108	108	279	285	182	190	188	191	135	143	196	196	275	280	213	229	253	256	100	102
PopA_022	239	249	199	202	120	120	237	241	113	118	248	252	106	108	279	279	182	184	188	195	135	139	206	206	280	282	221	229	232	238	100	109
PopA_023	247	251	190	201	120	120	235	266	113	113	240	242	108	108	281	281	186	186	198	198	141	141	196	202	280	282	203	213	232	254	105	109
PopA_024	223	229	192	202	120	120	241	241	113	122	242	248	104	112	281	281	184	192	195	203	141	141	202	202	280	280	203	203	238	252	102	105
PopA_025	245	253	184	192	120	120	264	264	127	130	252	258	108	108	285	285	184	188	182	192	143	143	190	198	280	280	211	235	232	242	102	107
PopA_026	247	247	190	198	120	120	241	253	118	128	240	240	106	106	279	285	188	188	191	201	141	145	196	198	276	280	203	213	242	256	115	117
PopA_027	223	223	196	198	124	126	235	243	113	130	240	242	98	108	279	281	180	184	185	194	141	145	196	212	270	280	223	227	252	256	100	105
PopA_028	245	249	184	190	120	120	237	264	118	130	236	242	106	108	279	283	186	190	182	185	135	143	196	206	280	283	203	203	242	246	105	109
PopA_029	247	247	190	194	120	126	252	264	118	122	236	244	106	106	279	285	190	192	179	182	141	141	198	208	280	282	213	225	246	248	105	107
PopA_030	231	251	192	202	120	120	241	241	113	118	252	258	106	106	281	281	182	190	179	179	141	141	190	206	275	280	203	215	244	252	111	112
PopA_031	229	251	192	192	120	120	241	241	113	130	240	252	106	106	279	281	182	186	179	179	141	145	190	206	272	280	215	221	242	252	100	111
PopA_032	247	249	190	205	120	128	237	264	113	122	242	244	106	108	279	281	180	190	192	198	141	143	206	208	275	275	203	203	249	256	100	109
PopA_033	243	247	184	190	120	128	243	264	113	113	242	258	108	108	279	281	180	182	191	201	135	141	206	210	275	278	203	229	246	249	100	100
PopA_034	247	247	190	198	120	120	241	253	118	128	240	240	106	106	279	285	188	188	191	201
PopA_035	229	247	192	198	120	120	243	253	118	130	240	242	106	108	281	285	188	188	196	201	135	141	198	208	280	280	203	203	232	256	112	115
PopA_036	247	253	194	198	126	126	253	264	122	130	242	244	106	106	279	279	180	192	179	185	141	141	208	210	275	282	203	225	248	256	105	105
PopA_037	223	229	194	198	120	128	241	241	113	113	242	242	106	108	279	289	180	184	195	195	141	143	196	196	276	280	225	227	232	252	105	111
PopA_038	229	247	190	192	120	128	241	243	127	140	242	244	104	106	279	279	180	188	190	199	137	141	190	206	276	280	203	227	242	246	103	105
PopA_040	229	247	196	198	120	120	241	249	128	132	242	242	106	108	279	279	182	190	190	190	135	145	196	212	277	280	213	213	242	246	96	117
PopA_041	251	253	192	204	120	120	249	252	113	115	240	244	108	108	281	281	186	188	182	190	141	151	202	210	280	283	213	223	232	238	100	107
PopA_042	251	253	184	199	120	120	241	252	115	136	240	240	108	110	279	281	182	186	192	203	143	145	196	202	275	280	213	229	232	252	105	107
PopA_043	229	247	198	202	120	122	235	249	120	128	236	248	106	108	283	283	182	184	195	197	137	151	196	210	272	274	213	229	232	238	100	105
PopA_044	229	247	192	198	120	122	249	264	120	122	236	242	106	108	279	283	182	186	192	197	137	143	196	196	274	276	205	213	238	242	105	107
PopA_045	223	223	190	201	112	128	243	247	115	140	242	252	100	104	279	279	176	188	199	199	137	151	190	212	276	276	227	235	242	246	105	105
PopA_046	245	247	192	198	120	120	235	266	122	124	252	252	106	108	283	285	184	186	182	198	143	151	206	208	275	276	203	213	242	242	109	113
PopA_048	243	247	198	198	120	120	243	249	113	128	236	242	108	108	283	285	182	182	188	197	137	151	210	214	272	280	203	213	232	238	105	109
PopA_049	239	243	202	203	120	122	245	266	118	127	252	258	106	108	279	281	186	188	195	195	141	143	198	206	277	280	203	217	232	246	107	115
PopA_050	243	245	198	203	120	124	241	249	118	118	240	252	106	108	279	279	182	184	195	201	143	143	190	196	275	276	205	213	256	256	107	109
PopA_051	231	249	194	201	120	122	237	245	113	115	242	242	104	106	279	283	182	188	195	198	143	143	202	204	280	280	203	203	232	232	105	113
PopA_052	229	253	196	200	120	128	243	251	128	130	240	240	106	110	283	283	182	190	195	202	141	151	190	196	280	284	213	225	232	238	103	107
PopA_055					120	126			113	127			108	108
PopA_057	249	249	190	192	120	120	241	241	113	122	252	258	106	112	279	281	184	184	203	210	135	139	196	202	280	280	213	229	232	252	102	109
PopA_058	243	247	184	205	120	120	243	264	113	136	244	252	106	108	279	281	190	190	198	198	143	145	206	208	275	276	203	229	242	249	100	109
PopA_059	243	247	196	205	120	120	241	243	118	136	252	256	104	108	279	283	184	190	196	198	137	145	204	206	275	276	203	213	242	256	100	109
PopA_060	243	247	184	190	120	128	243	264	113	113	242	258	108	108	279	281	180	182	192	201	135	141	206	210	275	278	203	229	246	249	100	100
PopA_061	243	247	184	190	120	128	243	264	113	113	242	258	108	108	279	281	180	182	192	201	135	141	206	210	275	278	203	229	246	249	98	100
PopA_064	249	251	192	194	120	120	241	252	113	118	252	252	106	106	281	281	182	190	182	195	139	141	206	208	275	277	203	229	244	254	105	113
PopA_065	249	249	192	202	120	120	241	264	113	118	242	252	106	108	279	279	182	186	182	191	137	141	196	206	276	277	203	205	232	244	107	113
PopA_066	229	243	194	198	128	128	245	245	113	118	242	242	106	108	279	281	182	182	198	201	135	143	198	210	277	278	203	229	232	246	98	100
PopA_067	243	247	198	198	120	120	243	249	113	128	236	242	108	108	283	285	182	198	188	197	139	151	210	214	272	280	203	213	232	238	106	110
PopA_068	247	247	198	200	120	122	245	249	128	132	242	242	106	108	279	285	182	190	188	203	137	151	190	210	272	280	203	205	238	251	100	109
PopB_001	229	247	172	196	112	120	241	245	113	128	242	248	108	108	279	283	182	182	191	202	137	145	196	216	272	282	227	227	246	260	100	109
PopB_002	245	247	184	190	120	120	235	266	113	118	242	244	108	110	287	287	186	186	195	198	141	145	196	202	270	282	203	213	248	254	100	105
PopB_004	239	249	202	202	120	128	241	249	113	122	242	242	108	110	281	283	178	182	192	200	145	149	202	206	276	286	213	227	248	250	109	113
PopB_005	245	247	172	201	120	120	241	249	128	130	242	258	104	108	281	285	182	186	190	195	137	151	196	200	270	282	203	229	246	256	105	107
PopB_006	245	247	201	203	110	120	241	243	130	136	254	258	104	108	285	285	186	186	190	200	141	151	196	200	270	282	203	229	246	256	105	109
PopB_007	245	251	198	201	110	120	266	266	113	136	240	252	108	108			190	190	188	201	137	141	202	206	268	286	213	229	232	238	100	103
PopB_008	229	253	198	200	120	120	235	252	132	136	248	258	104	108	281	281	182	190	195	200	143	145	196	212	270	278	213	219	246	258	105	109
PopB_009	231	253	184	198	120	122	235	235	118	132	244	248	108	108	281	283	182	190	187	200	135	145	196	202	270	282	203	219	246	252	105	107
PopB_011	229	251	194	200	120	124	252	266	128	130	240	244	106	106			182	182	191	199	137	143	188	196	268	278	203	221	238	238	96	102
PopB_012	229	251	200	200	120	124	241	266	128	132	242	244	108	108	281	285	182	186	191	197	141	143	188	198	270	278	203	221	254	254	96	103
PopB_013	247	253	196	205	120	120	245	266	120	130	242	242	106	106	281	281	180	188	185	189	135	143	196	204	282	286	229	229	232	246	105	112
PopB_014	243	245	196	202	120	120	237	249	113	130	240	254	104	106	279	283	190	190	190	191	141	151	196	208	280	280	203	225	232	238	103	111
PopB_015	243	245	188	196	120	120	237	241	113	120	240	240	106	108	283	285	190	190	188	190	145	151	202	208	275	280	213	225	238	249	103	107
PopB_017	229	243	198	202	120	120	235	241	127	132	242	258	104	108	281	281	182	190	195	197	143	149	206	212	278	284	219	223	238	258	96	105
PopB_018	245	249	186	203	110	120	241	243	130	136	240	258	108	108	281	285	186	186	190	200	137	141	196	196	270	282	203	203	246	256	105	109
PopB_021	247	253	192	200	120	128	235	249	122	130	242	242	104	106	281	285	182	182	190	191	141	151	196	196	270	278	203	203	256	256	107	107
PopB_022	247	247	190	190	120	120	249	266	118	124	242	244	104	110	281	281	184	186	192	195	141	145	196	196	270	278	203	213	248	250	100	103
PopB_024	243	247	192	194	120	120	237	266	113	136	240	242	106	108	281	287	184	184	190	196	143	143	206	212	275	286	211	229	238	256	100	107
PopB_025	245	251	172	203	120	124	241	249	128	136	240	258	108	108	281	285	182	182	195	200	137	143	188	196	270	280	203	203	246	246	107	109
PopB_026	229	229	190	196	120	120	235	243	111	113	240	242	106	108	281	283	188	188	195	202	143	145	190	202	280	280	213	225	238	238	103	105
PopB_027	229	243	196	196	120	128	237	243	113	128	240	254	106	106	281	283	188	190	190	202	141	145	190	208	280	280	203	225	238	238	100	103
PopC_001	245	247	192	198	112	112	241	264	113	127	240	248	104	108	279	281	182	190	185	188	141	151	196	210	276	280	203	213	232	242	109	109
PopC_002	249	249	190	198	120	124	237	237	113	113	240	256	106	108	279	283	180	186	182	188	141	145	190	208	276	280	213	221	238	254	100	115
PopC_003	243	249	190	198	120	124	237	264	113	115	256	256	106	108	279	279	180	182	182	196	143	145	190	214	276	278	213	223	238	242	109	115
PopD_001	245	251	194	196	120	124	245	264	118	122	242	258	108	108	279	279	180	188	178	196	137	137	214	214	280	286	213	227	242	252	109	115
PopD_002	245	249	194	202	120	122	241	264	118	122	240	242	104	108	279	281	180	182	186	206	137	143	208	214	276	280	213	227	232	242	109	111
PopD_003	245	251	194	194	120	124	243	264	118	132	240	242	108	108	279	281	180	190	178	206	137	143	212	214	280	282	203	227	238	242	105	109
PopD_004	245	245	194	198	120	124	243	243	132	132	242	242	108	108	279	283	180	182	204	206	137	143	212	214	272	280	203	223	238	238	100	105
PopD_005	223	247	190	201	120	120	243	252	130	142	240	240	108	110	281	281	186	192	197	197	137	141	190	196	275	277	213	213	238	242	109	111
PopD_006	229	251	194	203	120	120	243	245	113	132	242	242	108	108	279	281	190	190	195	206	137	143	206	208	272	282	213	229	248	258	105	107
PopD_007	229	247	192	201	120	120	245	264	118	136	242	256	106	106	281	285	182	182	194	198	143	151	190	202	278	280	203	213	238	258	105	105
PopD_008	245	247	192	192	120	124	243	264	113	136	242	256	106	106	285	285	182	182	192	192	143	151	190	204	280	283	213	213	238	256	105	109
PopD_009	223	229	184	192	120	124	237	264	130	132	240	242	106	108	279	281	188	190	192	210	137	145	206	212	280	282	203	203	246	258	100	107
PopD_010	229	251	192	203	120	120	237	245	113	132	242	242	108	108	281	281	190	190	192	206	137	143	196	206	282	282	203	213	232	258	105	107
PopD_011	243	251	194	196	120	124	241	264	118	128	240	242	106	108	281	281	182	190	178	188	137	141	202	214	272	280	203	235	238	248	105	109
PopD_012	247	247	200	202	120	122	241	264	130	134	244	254	104	108	279	281	182	188	190	197	141	143	202	206	277	280	213	213	242	256	100	111
PopD_013																					143	143	196	206	270	278	203	217	246	251	111	115
PopD_015	251	255	184	198	120	128	237	245	115	118	244	248	106	106	279	279	182	184	189	190	143	143	202	206	280	280	203	203	242	246	105	105
PopD_016	247	247	202	202	120	120	235	237	113	120	240	242	108	108	281	281	180	188	190	190	141	143	202	208	274	282	227	229	246	258	105	111
PopD_017	229	243	200	202	120	120	245	249	113	132	240	242	108	108	281	283	182	188	197	203	135	143	190	208	270	280	213	229	232	254	105	107
PopD_019	245	251	192	200	120	120	235	241	122	128	242	242	106	106	283	283	182	190	195	198	135	143	196	198	276	280	221	229	232	242	100	109
PopD_020	229	245	190	190	120	120	241	241	113	132	242	242	108	108	285	285	182	188	191	197	141	145	190	196	272	280	203	213	232	254	98	100
PopD_021	243	245	186	190	120	128	241	241	118	132	242	242	106	108	281	285	188	188	187	191	141	141	190	210	272	280	213	213	232	249	100	109
PopD_022	249	251	190	196	112	120	237	241	113	130	256	258	106	108	279	283	180	190	190	203	143	145	204	214	282	284	217	221	258	260	109	111
PopD_023	243	245	186	190	120	128	241	241	118	132	242	242	106	108	281	285	188	188	187	191	139	141	190	210	272	280	211	213	232	249	100	109
PopD_024	245	247	201	203	120	126	237	241	113	130	242	244	108	108	279	285	186	188	197	198	139	141	202	204	280	280	211	213	238	242	100	102
PopE_001	223	243	184	198	120	120	241	241	122	127	240	242	106	108	281	281	186	190	178	182	137	151	196	214	272	280	203	213	238	254	109	115
PopE_002	231	247	190	199	120	120	241	241	132	142	242	252	106	106	281	281	182	188	197	199	141	143	202	206	280	282	217	229	232	242	100	105
PopE_003	247	249	190	194	120	120	241	266	115	132	240	242	106	108	279	281	182	188	183	197	141	143	202	202	280	282	217	229	232	254	103	105
PopE_004	245	251	192	192	120	120	235	253	113	132	242	244	108	110	281	283	186	190	191	198
PopE_005	223	239	192	192	120	120	241	266	128	142	242	258	108	108	281	281	186	188	195	203	143	143	198	204	278	280	203	227	248	252	111	115
PopE_006	231	249	190	199	120	122	241	245	132	142	240	252	106	110	281	283	182	188	192	199	143	143	206	212	280	282	229	229	242	252	100	100
PopE_007	239	249	192	198	120	120	264	266	113	115	242	258	104	108	279	281	182	186	179	197	137	143	202	204	270	278	203	229	254	258	100	111
PopE_008	247	251	194	202	120	122	237	245	113	113	240	248	104	106	279	281	188	190	198	198	137	141	190	208	276	286	217	229	258	258	111	111
PopE_010	245	247	202	202	120	128	241	243	130	132	248	258	104	108	281	281	188	188	196	197	139	143	196	208	280	280	213	229	232	254	100	115
PopE_011	245	245	190	202	120	128	235	243	130	132	242	248	104	108	279	279	182	188	188	196	135	143	208	208	278	280	213	219	232	254	100	102
PopE_012	247	247	190	192	120	122	241	243	113	132	240	244	106	108	281	281	182	188	185	187	143	143	198	206	277	280	213	229	238	248	100	111
PopE_013	247	253	184	192	118	122	243	264	113	136	242	244	106	108	279	279	182	188	187	197	141	143	206	208	276	280	213	229	238	238	111	117
PopE_014	243	249	198	200	120	120	241	264	115	132	258	258	104	104	281	281	186	186	189	197	143	143	190	204	278	280	203	223	242	258	109	111
PopE_016	223	243	194	198	120	120	241	264	122	130	240	242	108	110	279	281	186	186	182	188	145	151	196	202	270	280	213	229	254	258	109	111
PopE_017	229	231	190	190	120	120	241	243	122	132	240	242	108	108	279	281	182	190	188	195	135	141	202	206	276	282	213	217	232	242	105	115
PopE_018	245	253	192	194	120	120	241	241	113	128	240	242	104	106	281	281	182	190	191	191	135	141	188	202	276	282	203	203	246	248	100	115
PopE_019	247	249	184	192	122	122	237	264	113	118	244	258	106	108	281	281	182	190	187	190	141	143	196	206	276	276	225	229	238	254	103	111
PopE_020	247	247	192	202	120	128	243	266	132	136	240	248	108	108	281	281	182	188	190	196	139	143	196	198	280	280	213	213	232	256	100	109
PopE_021	239	243	188	192	120	124	241	241	122	132	242	256	106	108	283	285	186	188	195	196	141	143	188	204	280	282	219	229	232	232	96	115
PopE_022	229	243	190	190	120	122	241	241	130	130	240	242	106	110	279	281	182	182	194	197	141	151	206	212	272	280	203	203	256	256	105	109
PopE_023	239	251	192	202	120	126	245	266	128	128	242	244	106	106	279	279	188	190	187	198	143	145	196	216	274	280	213	229	232	250	96	102
PopF_001	251	253	192	202	120	122	237	241	130	130	242	248	106	108	283	285	188	190	182	188	135	135	198	202	270	275	231	233	252	262	96	100
PopF_002	243	249	198	202	120	120	243	266	128	128	240	240	108	108	279	281	182	186	189	191	135	141	196	200	276	282	203	219	234	250	105	105
PopF_003	229	239	190	194	118	124	237	243	113	130	240	244	106	110	281	283	186	188	179	192	141	145	208	212	280	280	203	231	244	246	109	111
PopF_004	229	249	186	205	120	120	241	243	118	130	240	242	106	108	279	285	178	182	179	183	137	141	202	208	277	282	211	213	248	262	107	109
PopF_005	229	243	190	198	120	122	237	237	113	128	240	248	106	106	281	283	182	190	182	197	135	141	196	200	280	280	213	223	248	253	100	111
PopF_006	253	253	188	190	120	120	235	241	128	130	240	240	106	108	283	285	182	190	197	199	137	137	202	214	270	275	213	227	262	262	103	113
PopF_007	247	247	190	198	120	120	241	252	118	124	240	242	104	106	285	285	178	184	185	206	141	143	202	208	277	284	213	227	242	246	107	109
PopF_008	229	241	190	192	112	118	241	266	126	136	240	242	106	108	283	283	186	188	191	192	137	139	196	212	270	280	211	229	232	246	103	111
PopF_009	237	251	192	206	120	120	237	241	129	133	240	240	104	110	281	287	184	188	191	193	141	149	200	208	277	280	203	223	234	234	105	107
PopF_010	229	251	200	201	120	120	237	264	113	117	242	242	104	108	281	287	180	192	191	200	135	143	196	216	280	280	203	223	246	252	96	103
PopF_011	241	247	192	192	120	122	237	249	126	136	242	248	106	108	279	281	172	186	191	206	133	135	190	202	270	276	227	233	254	254	96	103
PopF_012	241	243	192	192	120	120	243	249	118	136	240	242	108	108	279	281	180	186	191	192	135	135	190	210	276	284	213	227	246	246	103	117
PopF_013	229	253	184	192	120	122	237	237	118	126	242	248	106	108	279	285	182	182	189	197	139	141	196	204	275	275	229	233	232	242	96	105
PopF_014	245	251	192	205	120	120	243	243	113	128	242	248	106	110	281	285	178	184	189	192	135	139	200	202	275	275	211	213	252	262	96	105
PopF_015	247	249	198	201	114	120	235	266	128	130	240	242	110	110	279	279	182	190	187	191	141	143	200	206	282	284	211	213	254	256	111	119
PopF_016	243	245	192	194	112	120	237	243	113	130	240	242	106	110	285	287	178	186	189	202	135	141	200	200	270	275	203	213	246	252	96	111
PopF_017	229	253	190	198	118	120	266	266	117	124	240	242	106	108	283	289	178	180	179	191	141	143	200	212	270	275	213	213	232	254	117	117
PopF_018	229	241	184	200	112	120	252	264	120	128	240	242	108	108	281	287	188	188	191	202	139	145	198	220	278	280	211	213	232	260	103	111
PopF_019	249	251	190	200	120	120	249	252	113	128	240	248	108	108	283	285	186	188	179	191	137	141	196	200	277	277	213	221	256	262	100	113
PopF_020	241	243	194	201	120	122	237	252	128	132	240	242	108	108	285	287	186	188	182	202	137	145	198	200	280	280	211	231	238	260	103	111
PopF_021	235	251	200	202	120	120	249	264	126	128	240	248	106	108	285	285	186	190	179	199	139	141	190	200	275	277	221	229	242	256	100	111
PopF_022	245	247	190	205	120	124	237	266	115	132	242	254	106	106	281	285	184	188	191	202	141	143	208	212	275	277	203	225	242	246	109	111
PopF_024	229	229	188	190	120	124	237	252	128	128	240	242	104	106	281	281	182	182	189	197	141	143	208	220	272	280	213	225	238	258	102	109
PopF_025	243	251	190	192	112	120	235	243	113	132	242	248	106	110	281	285	184	186	183	190	135	143	190	202	280	280	203	213	248	253	109	117
PopF_026	243	251	192	200	120	120	235	241	113	128	242	248	106	106	281	285	186	188	179	183	141	143	202	208	275	280	211	213	248	254	109	113
PopF_027	229	237	198	204	120	122	237	241	124	132	240	248	106	110	281	281	184	186	179	193	139	141	204	208	280	280	213	223	248	248	100	105
PopF_028	251	253	190	190	120	126	237	241	132	136	242	258	106	106	281	285	186	188	182	189	139	141	190	198	282	284	221	221	254	260	103	111
PopG_001	229	243	194	200	120	122	249	253	120	128	240	248	108	108	283	285	182	188	196	199	137	141	198	212	270	280	225	229	248	250	96	105
PopG_002	229	245	184	190	120	120	264	264	113	118	242	244	108	110	281	281	182	186	189	199	135	141	202	206	270	280	223	225	249	255	100	109
PopG_003	245	247	190	203	120	120	237	241	122	132	240	240	104	108	281	285	186	188	179	197	135	143	208	216	280	284	203	229	248	250	109	113
PopG_004	229	249	194	200	120	120	237	266	113	118	240	240	108	108	281	287	178	182	191	196	143	149	200	210	275	282	203	203	248	252	109	112
PopG_006	249	253	196	203	120	120	241	266	113	128	242	252	106	106	281	283	182	188	189	206	143	145	202	214	275	284	221	227	248	262	105	113
PopG_007	229	247	194	198	120	122	252	266	113	128	242	244	106	108	281	281	182	182	196	202	141	149	202	210	276	280	213	227	238	254	112	112
PopG_008	227	229	192	200	120	122	241	243	127	130	242	248	106	108	279	283	180	182	189	206	137	139	212	212	275	282	203	203	250	254	109	111
PopG_009	247	251	184	188	118	120	235	248	118	118	240	244	108	108	281	281	180	182	189	197	141	143	208	210	270	280	213	213	246	254	109	109
PopG_010	243	249	184	188	120	120	252	264	128	132	242	258	104	108	281	283	178	184	199	199	141	143	206	214	270	280	213	221	253	253	96	96
PopG_011	247	249	194	201	120	120	243	264	113	132	240	242	108	114	285	285	184	186	203	203	143	145	190	208	275	277	227	229	248	254	100	111
PopG_012	247	247	190	192	122	124	266	266	127	134	240	248	108	110	281	287	180	186	185	191	143	145	196	212	270	275	213	219	250	260	100	113
PopG_013	245	247	184	192	120	120	241	264	113	120	240	242	106	110	281	281	184	190	182	189	135	135	206	208	270	280	213	225	242	248	109	111
PopG_014	229	253	196	202	120	120	264	266	113	124	240	242	106	108	281	283	180	188	192	206	135	145	200	202	275	280	203	221	248	250	105	109
PopG_015	227	243	172	194	120	120	235	241	113	128	242	242	106	108	281	281	182	188	201	206	135	145	190	214	275	280	213	229	238	258	107	112
PopG_016	227	237	192	194	120	122	241	266	128	128	242	242	106	108	281	287	184	188	192	201	141	143	190	214	275	280	213	229	238	250	105	112
PopG_017	251	253	196	205	120	120	253	266	124	132	242	244	106	106	281	283	180	192	200	206	137	145	196	202	280	280	221	229	236	250	105	117
PopG_018	249	251	190	192	120	120	237	249	118	130	244	248	108	108	279	285	182	184	189	189	141	143	190	212	270	274	213	225	248	256	103	105
PopG_019	249	249	190	198	120	122	235	249	130	130	242	248	108	108	281	285	184	186	187	189	139	141	190	212	271	280	213	213	248	258	103	107
PopG_020	229	247	190	194	120	120	241	241	113	130	242	252	106	106	279	281	178	182	201	204	141	141	190	200	270	280	211	213	232	254	109	112
PopG_021	229	247	188	194	112	120	264	266	105	113	240	244	108	112	281	285	182	188	191	206	141	145	200	208	280	280	203	213	248	254	100	112
PopG_022	245	249	184	190	120	120	252	264	118	132	242	248	106	108	281	285	182	184	198	199	141	141	206	208	270	278	221	223			94	100
PopG_023	247	249	188	190	120	120	253	264	118	130	240	248	106	108	281	285	184	190	197	198	137	141	188	206	270	270	221	223	254	254	100	109
PopG_024	245	251	190	201	120	120	235	266	118	136	240	244	104	108	283	285	184	188	189	203	141	143	190	208	270	270	203	213	246	256	100	103
PopG_025	249	251	202	203	120	122	235	249	118	118	240	244	106	108	283	285	184	188	189	189	135	143	190	198	270	277	203	227	242	246	100	113
PopG_026	227	229	190	194	120	120	241	241	130	130	242	248	106	106	281	281	182	188	201	206	141	145	200	214	270	275	213	221	232	238	105	112
PopG_027	227	247	184	194	120	120	235	241			248	248	106	106	281	285	182	182	201	208	141	141	200	214	270	280	213	231	232	253	103	112
PopG_028	243	253	190	192	120	124	237	266	122	134	240	248	106	110	281	287	184	186	185	189	137	143	190	190	280	280	203	219	250	253	113	113
PopG_029	249	253	192	201	120	120	237	264	122	122	240	240	106	110	281	283	186	188	185	196	135	137	190	210	280	280	203	229	251	253	96	96
PopG_030	241	245	190	202	112	120	241	264	118	132	240	242	106	108	279	285	180	184	192	198	141	149	206	220	278	280	223	231	234	254	100	117
PopG_031	237	243	188	190	120	122	252	253	128	128	242	244	104	110	285	285	182	186	187	191	145	145	190	210	280	280	211	213	248	254	100	109
PopG_032	229	243	194	201	120	122	249	253	120	128	240	248	108	108	283	285	182	188	196	199	137	141	198	212	270	280	229	229	248	250	96	105
PopG_033	227	243	194	203	120	122	241	253	120	126	240	248	108	108	281	285	182	184	189	199	137	141	204	212	270	279	217	229	250	253	103	105
PopG_034	243	243	194	198	120	120	241	253	118	128	240	242	108	108	281	285	180	182	192	196	137	141	200	212	270	280	225	229	248	252	105	117
PopG_035	229	243	190	192	120	120	237	252	122	130	240	248	106	110	281	287	182	184	184	191	143	145	190	212	278	280	219	225	253	256	113	113
PopG_036	245	249	198	203	120	120	235	266	136	136	242	244	104	104	279	283	182	184	182	203	141	143	208	210	270	278	203	213	238	246	100	105
PopG_037	247	249	188	194	116	122	243	266	136	136	240	242	106	108	281	281	184	186	182	191	135	137	208	214	274	284	217	223	234	248	105	114
PopG_038	227	229	192	194	112	120	241	241	128	132	240	242	106	106	279	281	184	188	190	206	135	141	196	214	275	284	213	217	238	256	111	112
PopG_039	247	251	190	203	120	120	235	253	117	128	240	244	108	110	279	281	182	188	187	189	141	143	190	196	270	275	213	229	254	256	109	109
PopG_040	229	245	190	202	120	122	237	266	111	136	240	242	106	108	279	285	184	188	189	203	135	143	204	208	270	282	203	203	246	256	100	109
PopG_041	229	247	188	194	120	120	264	266	113	113	240	244	106	108	281	285	182	188	192	206	141	145	200	208	280	280	203	213	249	255	100	112
PopG_042	227	247	184	190	110	124	235	243	126	140	240	242	106	108	281	285	182	190	191	196	137	145	210	212	282	284	213	229	248	262	109	109
PopG_043	235	247	188	194	120	122	237	237	113	132	242	242	108	110	281	285	178	184	189	197	137	145	190	202	270	275	203	215	252	256	102	111
PopH_001	229	245	192	198	112	120	237	237	118	130	240	240	106	110	281	287	186	188	194	206	137	141	202	212	275	275	203	213	252	252	109	109
PopH_002	229	247	192	192	120	130	241	243	120	128	240	240	106	106	283	283	182	184	195	204	141	143	204	214	280	280	203	213	246	248	111	111
PopH_003	247	247	188	192	120	120	241	243	113	130	240	240	106	108	285	287	180	182	182	187	135	143	190	214	277	280	219	225	232	253	105	109
PopH_004	247	249	184	188	112	122	264	264	118	134	240	242	106	108	285	287	180	182	188	189	137	141	196	200	280	282	217	227	246	248	100	105
PopH_005	241	247	201	204	120	122	237	241	113	140	240	248	106	108	281	283	180	184	188	208	137	141	200	202	279	280	203	225	253	258	111	111
PopH_006	241	247	186	204	120	122	237	243	132	140	240	248	106	108	281	281	184	186	188	196	137	137	196	202	279	282	203	205	250	253	111	112
PopH_008	247	253	190	190	120	126	235	241	132	132	240	242	106	108	281	285	184	184	187	200	141	143	200	214	270	280	203	221	246	252	96	113
PopH_009	239	239	188	190	120	122	266	266	118	130	240	242	108	108	283	283	178	180	179	192	143	143	198	216	270	280	203	225	252	258	107	109
PopH_010	247	251	190	192	120	122	252	264	136	136	240	240	104	108	281	285	180	190	187	188	137	143	198	216	277	280	203	213	238	246	102	113
PopH_011	245	251	184	201	120	120	237	241	128	140	240	240	106	108	281	283	184	188	191	192	137	143	196	202	279	284	217	221	252	253	105	105
PopH_012	243	247	190	192	120	122	241	264	113	118	242	248	106	108	281	281	180	188	191	199	137	141	200	208	278	278	203	215	253	260	102	109
PopH_013	247	251	190	190	120	120	264	266	118	132	242	248	106	108	281	285	180	180	191	208	135	141	200	204	278	280	203	213	260	260	102	113
PopH_014	247	251	192	192	120	120	257	264	118	128	242	242	106	108	279	283	180	186	187	189	143	151	200	204	280	280	211	225	248	262	103	107
PopH_015	229	239	190	192	120	120	235	241	118	128	240	240	106	106	285	285	178	182	191	202	137	141	198	202	275	282	213	229	253	253	96	107
PopH_016	247	249	184	190	120	122	241	264	113	122	240	242	106	106	281	285	178	180	179	199	143	143	200	212	280	284	203	221	234	253	98	102
PopH_017	247	249	190	201	120	120	264	266	118	134	240	248	108	110	281	283	180	188	188	194	137	141	202	204	280	280	225	229	248	252	105	111
PopH_018	245	251	188	192	120	122	241	257	118	132	242	242	106	118	279	283	186	186	189	189	141	143	194	200	276	280	213	225	253	262	103	103
PopH_019	229	247	188	198	120	120	235	264	118	128	240	248	106	106	281	285	182	184	187	196	143	149	190	212	280	282	213	213	232	250	102	109
PopH_020	245	247	194	201	120	120	237	237	113	140	240	248	106	108	281	283	180	180	191	208	141	143	200	202	280	280	213	225	232	258	111	111
PopH_021	229	247	172	190	120	130	243	266	118	136	240	240	108	118	281	281	182	188	191	203	143	143	206	212	277	280	203	219	234	250	100	113
PopH_022	231	245	192	201	120	120	237	241	113	118	240	240	104	106	279	283	180	182	179	208	141	141	196	200	275	280	213	225	232	252	105	111
PopH_023	241	245	172	201	120	122	237	266	113	140	240	240	106	108	279	283	180	182	191	208	141	143	200	202	279	280	225	229	248	253	105	111
PopH_024	243	251	198	204	120	122	237	264	118	134	242	248	108	108	281	281	180	180	182	188	135	137	198	214	272	280	203	213	246	254	109	111
PopH_025	239	243	188	202	120	120	243	266	120	130	240	242	108	108	283	283	180	184	192	197	141	143	198	198	270	277	215	225	236	252	105	109
PopH_026	239	243	188	198	120	120	243	252	128	128	242	242	108	118	281	281	184	186	191	197	141	143	198	198	270	275	213	215	236	258	105	109
PopH_027	229	239	190	194	118	120	241	253	118	134	240	240	106	106	283	285	180	184	200	201	141	149	200	206	271	275	213	237	252	254	105	109
PopH_028	239	241	188	194	120	120	237	241	118	140	240	244	106	110	279	283	180	184	197	200	135	149	206	210	271	272	211	237	252	258	109	111
PopH_029	247	247	184	190	120	120	241	241	111	140	240	242	108	108	281	285	184	184	179	191	137	137	202	204	274	279	203	221	253	256	105	109
PopH_030	245	247	190	198	112	120	241	266	126	130	242	244	108	110	283	285	182	190	193	197	135	141	200	210	270	274	203	219	246	262	109	109
PopH_031	249	253	184	196	120	120	237	266	113	128	242	252	108	108	283	283	184	190	189	192	143	143	190	198	280	280	213	229	254	262	105	109
PopH_032	245	251	192	194	120	120	241	241	113	126	242	244	104	106	281	281	180	182	187	203	137	141	200	206	274	275	203	227	244	250	100	109
PopH_033	239	251	188	200	120	120	237	241	130	132	242	254	106	106	281	285	182	188	187	187	135	143	190	208	270	280	203	225	238	246	105	109
PopH_034	239	247	188	196	120	120	241	266	130	132	242	246	106	108	285	285	182	182	187	193	135	141	208	214	278	280	225	227	246	253	109	113
PopH_035	229	247	190	190	120	120	237	264	128	136	240	248	108	108	281	281	182	188	189	189	141	143	202	202	277	284	203	203	248	260	109	112
PopH_036	247	247	196	201	118	120	237	241	113	130	242	248	108	108	279	287	180	180	191	199	135	145	206	212	271	277	203	221	252	253	105	113
PopH_037	241	247	198	201	120	122	237	264	113	140	240	242	108	108	283	283	180	184	179	188	137	145	200	208	279	279	211	225	248	258	111	111
PopH_038	247	249	190	204	116	120	241	252	113	115	240	240	108	108	281	285	184	190	185	208	137	141	200	206	275	279	203	229	253	254	111	117
PopH_039	229	247	190	204	118	120	237	237	128	136	240	240	106	108	281	281	184	188	189	204	141	143	196	202	277	283	203	203	248	252	105	109
PopH_040	247	247	192	204	120	126	237	253	128	132	240	240	108	108	281	281	178	184	189	191	135	141	202	212	277	283	203	213	248	262	100	109
PopH_041	243	243	198	198	120	120	257	264	113	118	244	252	108	108	281	283	184	188	187	202	141	141	202	208	280	280	203	229	252	253	107	107
PopH_042	245	253	188	196	120	120	241	266	118	128	242	242	104	106	285	285	182	188	187	208	135	141	202	204	278	280	217	225	246	252	107	109
PopH_043	245	249	188	192	118	120	237	257	118	130	240	242	106	108	283	283	184	188	179	191	141	145	202	206	276	278	203	213	252	254	100	113
PopH_044	247	249	188	192	120	122	241	243	118	132	240	242	108	112	283	285	180	182	191	203	137	145	202	214	277	278	203	225	248	252	109	113
PopH_045	229	239	192	198	120	120	235	257	128	128	242	248	106	108	283	285	180	182	196	197	141	149	202	212	272	277	213	227	258	262	102	113
PopH_046	239	249	192	201	120	120	235	241	128	128	248	248	106	108	283	285	182	186	197	197	135	141	200	202	272	290	213	227	234	262	109	113
PopH_047	229	249	190	201	120	122	237	243	118	120	240	242	108	108	283	285	188	190	188	191	141	143	202	206	275	280	203	219	256	262	107	111
PopH_048	229	239	192	204	120	120	235	237	118	128	240	240	106	108	281	283	184	188	197	204	141	143	196	204	280	283	203	227	232	252	105	113
PopH_049	247	249	184	192	120	120	237	266	113	132	242	248					182	184			143	143	190	208	274	274	213	213			111	111
PopH_050	229	253	190	196	120	120	241	266	118	136	242	242	106	108	279	285	188	190	185	187	135	135	196	214	277	278	203	223	250	250	103	109
PopH_051	235	247	192	200	118	120	235	237	113	130	242	248	108	110	281	283	180	184	182	194	141	143	196	208	276	280	203	213	248	254	111	111
PopH_052	229	229	190	192	124	130	235	241	120	140	240	244	106	108	281	283	180	182	204	206	135	143	202	204	280	280	213	213	246	253	107	111
PopH_053	239	247	190	192	120	120	237	249	118	130	240	242	106	106	283	283	184	188	187	204	139	141	202	204	270	283	227	227	232	246	113	113
PopH_054	245	249	172	192	118	120	237	241	128	130	242	248	106	108	283	283	180	182	185	197	141	141	202	212	277	278	203	211	242	252	107	113
PopH_055	249	249	188	192	118	120	241	241	118	130	248	248	106	106	283	287	180	182	196	203	141	141	204	214	277	278	211	213	242	250	105	107
PopH_056	241	247	198	200	120	120	241	241	113	113	240	242	106	108	283	285	178	190	182	187	135	143	198	208	275	279	213	213	250	252	109	111
PopH_057	247	255	188	190	120	120	237	252	119	127	244	244	108	110	285	285	180	182	190	191	137	141	198	200	275	278	203	213	248	258	100	113
PopH_058	239	245	172	188	120	120	241	241	124	128	242	254	108	108	283	283	182	188	178	203	141	141	194	204	275	278	213	217	246	254	105	113
PopH_059	243	245	188	192	120	120	241	241	128	132	242	254	108	108	279	283	188	190	192	203	141	143	204	208	275	276	203	213	248	254	105	105
PopH_060	247	247	190	194	120	122	237	241	118	132	240	240	106	106	281	283	180	188	189	203	135	137	196	200	278	280	223	229	236	246	100	117
PopH_061	237	247	192	198	120	122	241	241	128	132	240	242	104	108	283	283	180	186	189	198	141	143	200	208	270	282	203	225	253	253	109	111
PopH_062	249	251	192	194	120	120	252	266	124	130	248	250	104	108	281	285	184	190	191	197
PopH_063	229	251	196	198	120	120	235	264	128	128	240	242	106	108	279	281	184	186	187	196	149	151	200	212	270	282	213	225	248	262	103	117
PopH_064	229	241	184	198	120	124	235	237	120	128	240	242	108	108	279	285	180	186	187	210	139	151	212	212	270	278	225	231	232	248	103	109
PopH_065	229	249	198	200	118	120	252	264	128	128	242	244	106	106	279	285	180	186	196	197	135	149	200	212	270	290	203	225	248	262	103	112
PopH_066	229	249	172	198	118	126	237	253	118	128	240	248	106	108	281	283	182	182	185	197	135	141	200	202	272	278	203	229	252	254	111	112
PopH_067	229	237	200	200	120	120	253	253	130	130	242	242	108	108	283	283	180	186	189	193	137	141	202	212	275	279	203	213	232	254	109	112
PopH_068	247	249	192	200	118	120	237	241	130	132	240	242	106	108	279	283	180	188	191	197	141	145	202	212	276	278	203	221	248	252	113	113
PopH_069	235	249	192	192	120	120	237	264	128	132	240	242	106	108	281	283	180	184	187	197	141	151	196	202	277	282	203	227	248	248	113	113
PopH_070	247	247	192	198	120	120	241	253	118	118	240	242	108	110	281	285	184	190	187	197	139	141	200	218	276	277	203	219	232	250	109	109
PopH_071	229	253	186	194	120	120	241	252	118	128	242	242	104	110	283	285	184	190	191	197	141	141	196	208	275	277	211	213	252	253	109	111
PopH_073	239	245	184	192	120	126	241	241	128	128	240	248	106	106	283	285	180	182	182	204
PopH_074	239	249	184	198	120	120	235	241	118	128	240	248	106	108	281	285	180	182	182	187	143	143	202	210	280	282	203	203	232	246	109	109
PopH_075	229	249	188	198	120	120	237	252	118	136	242	248	104	106	285	287	186	188	190	204	137	143	190	206	277	280	213	227	232	256	102	105
PopH_076	249	253	190	192	120	122	235	237	113	132	240	240	108	108	281	281	182	184	188	200	137	143	200	200	277	280	203	213	252	258	113	113
PopH_077	247	249	184	198	120	122	235	237	128	140	242	248	108	108	283	285	182	184	187	188	137	143	202	208	279	282	203	211	246	258	109	111
PopH_078	229	245	204	205	120	120	237	266	120	130	240	248	108	108	279	281	172	180	185	197	135	141	208	212	277	280	211	225	234	242	107	111
PopH_079	245	247	184	188	112	112	237	252	118	132	240	248	106	106	279	285	184	192	197	206	135	137	190	202	276	280	203	213	246	246	109	115
PopH_080	229	247	186	192	120	122	241	241	113	130	244	258	108	108	281	283	180	186	182	198	139	139	196	202	280	280	203	213	242	246	105	111
PopH_081	229	241	184	205	120	120	237	266	120	132	240	244	106	108	281	283	180	182	187	197	135	141	206	208	280	280	213	225	232	234	111	117
PopH_082	247	249	192	201	120	120	237	237	113	132	240	240	106	106	283	283	180	182	188	208	141	143	192	202	280	280	221	225	232	254	96	111
PopH_085	247	247	201	201	120	120	237	237	113	126	240	242	106	110	279	283	180	188	179	208	141	141	202	206	278	280	225	231	246	258	96	111
PopH_086	241	245	192	198	112	120	237	241	118	127	240	242	106	110	285	287	184	188	190	194	141	143	202	206	275	280	213	225	232	252	109	111
PopI_001	243	247	192	202	120	120	243	243	113	128	248	248	106	108	279	285	180	186	179	202	135	141	208	212	277	280	213	221			105	107
PopI_002	229	243	194	203	120	120	235	253	118	120	240	242	106	108	281	281	180	190	194	203	137	141	196	216	270	275	203	221	246	253	100	112
PopI_003	249	253	186	192	120	120	235	266	118	134	240	242	108	108	281	281	180	180	189	208	137	141	210	212	277	280	213	225	248	254	100	117
PopI_004	243	249	194	198	112	120	241	266	113	113	240	240	108	110	281	285	180	184	187	194	141	145	200	204	270	280	221	221	253	262	109	109
PopI_005	249	251	192	198	120	120	241	241	113	128	240	242	108	108	279	281	178	186	182	192	141	141	200	204	280	280	219	221	232	262	105	109
PopI_007	229	243	196	198	120	120	237	253	128	128	240	242	104	106	281	285	180	190	187	206	141	143	200	202	277	280	213	229	253	256	106	108
PopI_008	247	249	190	198	120	120	253	266	128	128	240	242	106	110	281	281	182	190	189	191	141	145	188	204	277	282	203	213	258	258	109	111
PopI_009	237	247	188	198	120	120	235	241	118	128	240	248	106	108	283	283	178	186	187	197	135	143	202	214	270	280	213	213	253	253	96	115
PopI_010	241	247	198	202	120	122	266	266	118	128	240	248	108	108	283	285	186	186	189	202	135	143	196	208	278	282	221	225	256	256	107	111
PopI_011	247	251	198	203	120	122	235	237	132	134	248	254	104	106	281	285	178	184	189	194	141	141	196	204	270	282	203	217	246	254	111	112
PopI_012	231	247	192	203	120	122	237	237	113	132	242	248	104	108	281	283	182	184	179	194	141	141	196	204	271	282	203	237	246	254	111	112
PopI_013	229	239	188	204	112	120	235	243	113	128	242	248	106	108	281	285	180	182	179	191	139	141	200	204	270	277	203	213	242	256	105	111
PopI_014	235	243	194	198	118	120	241	241	113	127	240	242	108	108	281	281	182	188	187	203	141	145	200	204	275	277	203	221	248	253	103	109
PopI_015	245	247	188	204	120	120	235	241	113	128	240	248	106	108	281	283	178	180	182	197	137	143	202	204	280	282	213	225	248	253	115	115
PopI_016	229	243	194	203	120	120	235	253	118	118	240	242	106	108	281	281	180	190	194	203	137	141	196	216	270	275	203	221	246	253	100	112
PopI_017	229	247	190	192	120	120	241	243	128	138	248	252	106	110	279	283	180	180	202	210	135	137	202	204	275	275	203	213	254	258	105	105
PopI_018	241	253	186	203	120	120	237	241	124	124	242	252	106	110	281	281	180	190	194	202	137	141	188	208	276	284	203	205	248	253	117	117
PopI_019	243	249	190	194	112	120	237	237	130	138	240	244	108	108	279	285	178	180	187	208	137	141	204	206	270	272	213	213	254	258	107	109
PopI_020	247	249	186	188	120	120	235	237	113	128	242	248	108	108	279	283	178	190	187	189	135	135	200	202	270	270	213	223	244	253	112	115
PopI_021	241	249	204	205	120	120	237	241	130	138	240	240	108	108	279	283	180	190	196	202	139	141	200	204	270	277	213	231	246	258	107	112
PopI_022	241	247	190	198	120	120	237	237	128	132	240	244	106	108	285	287	178	188	193	198	137	141	188	196	272	280	213	229	238	242	103	117
PopI_023	237	251	192	198	120	120	235	235	113	134	242	254	104	106	281	285	178	184	189	194	141	141	204	212	270	270	217	229	246	258	109	111
PopI_024	243	247	196	198	120	122	235	252	118	132	242	242	104	106	281	283	178	182	187	206	141	143	202	210	272	277	214	219	232	254	109	109
PopI_025	237	239	188	192	120	120	235	243	113	118	240	248	106	108	281	283	178	180	179	187	135	141	202	204	270	275	211	213			107	115
PopI_026	241	243	190	194	120	120	241	241	134	134	240	244	110	110	279	281	178	186	202	208	137	141	200	210	270	277	213	213	242	258	102	107
PopI_027	229	245	194	194	120	120	235	253	118	122	240	248	106	106	281	285	182	190	182	199	137	143	200	208	271	275	217	221	246	258	100	105
PopI_028	245	249	190	194	120	122	237	243	132	134	240	254	108	110	279	281	178	184	196	196	141	143	200	204	277	280	203	213	252	258	107	111
PopI_006	229	239	184	192	120	122	243	243	113	128	240	248	106	106	281	285	180	186	179	187	141	141	200	204	275	280	213	213	256	256	107	121
PopI_030	229	229	200	204	120	120	237	253	118	120	240	248	106	106	279	285	188	190	182	182	135	137	208	208	276	278	203	213	248	258	103	103
PopI_031	247	249	188	200	120	120	235	241	120	128	240	248	108	110	285	285	180	190	190	197	135	141	202	208	270	278	203	225	253	262	100	107
PopI_032	229	249	194	198	120	126	235	243	130	134	240	242	108	114	281	281	186	190	191	208	137	141	190	208	276	280	221	231	252	254	100	117
PopI_033	229	229	200	202	120	120	249	266	118	142	240	240	106	108	279	287	178	190	194	196	137	137	200	216	276	279	203	203	242	256	103	111
PopI_034	229	249	198	202	120	120	243	253	113	120	240	242	106	108	281	285	178	190	192	197	137	143	190	198	270	280	221	225	244	246	107	112
PopI_035	247	247	188	192	120	120	243	264	113	132	242	248	106	108	279	285	178	182	191	202	135	143	200	208	275	277	213	223	252	254	103	105
PopJ_001	245	247	194	202	120	120	243	266	113	128	240	250	104	110	281	285	186	188	189	196	141	143	196	202	275	275	203	203	248	250	107	109
PopJ_002	247	255	184	200	120	120	245	249	118	130	240	240	106	108	279	281	184	186	196	200	137	149	190	206	278	282	203	225	238	246	103	109
PopJ_003	247	255	188	190	120	124	251	266	118	130	240	248	104	106	281	285	180	186	179	198	141	141	202	212	275	275	213	229	258	260	100	107
PopJ_004	241	245	188	192	122	122	245	253	115	118	240	242	108	108	281	283	180	188	182	201	137	141	204	212	275	286	203	203	232	254	100	102
